# Supplementary material for: TassDB2 - A comprehensive database of subtle alternative splicing events
Source: BMC Bioinformatics. 2010 Apr 29;11:216. doi: 10.1186/1471-2105-11-216 (PMC2878309; doi:10.1186/1471-2105-11-216)
Supplement: Additional file 2 — Confirmed subtle AS events in Human. All subtle AS events in Human with at least 1 EST/mRNA per splice variant. [file 1471-2105-11-216-S2.GZ › confirmed_human.csv]

Location	Gene	Acceptor/Donor	Delta	cds/utr
chr1:144219372-144219374	RBM8A	acceptor	2	cds
chr1:144219566-144219568	RBM8A	acceptor	2	cds
chr1:144220522-144220524	RBM8A	acceptor	2	cds
chr1:144410448-144410446	CD160	acceptor	2	cds
chr1:144306352-144306350	POLR3C	acceptor	2	cds
chr1:144295838-144295840	PIAS3	acceptor	2	cds
chr1:143525098-143525100	NBPF20	acceptor	2	cds
chr1:143786418-143786416	PDE4DIP	acceptor	2	cds
chr1:143633405-143633403	PDE4DIP	acceptor	2	cds
chr1:143628107-143628105	PDE4DIP	acceptor	2	cds
chr1:143633405-143633403	PDE4DIP	acceptor	2	cds
chr1:143628107-143628105	PDE4DIP	acceptor	2	cds
chr1:143575682-143575680	PDE4DIP	acceptor	2	cds
chr1:143565874-143565876	PDE4DIP	donor	2	cds
chr1:143732525-143732523	PDE4DIP	acceptor	2	cds
chr1:143633405-143633403	PDE4DIP	acceptor	2	cds
chr1:143628107-143628105	PDE4DIP	acceptor	2	cds
chr1:143590921-143590919	PDE4DIP	acceptor	2	cds
chr1:143587386-143587384	PDE4DIP	acceptor	2	cds
chr1:143575682-143575680	PDE4DIP	acceptor	2	cds
chr1:143565874-143565876	PDE4DIP	donor	2	cds
chr1:143590921-143590919	PDE4DIP	acceptor	2	cds
chr1:143587386-143587384	PDE4DIP	acceptor	2	cds
chr1:143575682-143575680	PDE4DIP	acceptor	2	cds
chr1:143732525-143732523	PDE4DIP	acceptor	2	cds
chr1:143525098-143525100	NBPF20	acceptor	2	cds
chr1:143326605-143326607	NBPF20	acceptor	2	cds
chr1:143328506-143328508	NBPF20	acceptor	2	cds
chr1:143525098-143525100	NBPF20	acceptor	2	cds
chr1:152783620-152783618	TDRD10	donor	2	cds
chr1:152783062-152783064	TDRD10	acceptor	2	cds
chr1:148172048-148172046	MTMR11	acceptor	2	cds
chr1:148169943-148169941	MTMR11	acceptor	2	cds
chr1:145222797-145222795	CHD1L	donor	2	cds
chr1:145139711-145139709	FMO5	acceptor	2	cds
chr1:114070107-114070105	PHTF1	acceptor	2	cds
chr1:114048943-114048941	PHTF1	acceptor	2	cds
chr1:114048313-114048311	PHTF1	acceptor	2	cds
chr1:114048943-114048941	PHTF1	acceptor	2	cds
chr1:114048313-114048311	PHTF1	acceptor	2	cds
chr1:113995354-113995352	FBXO10	donor	2	cds
chr1:113958745-113958747	FBXO10	acceptor	2	cds
chr1:114015878-114015880	FBXO10	acceptor	2	cds
chr1:113995354-113995352	FBXO10	donor	2	cds
chr1:113958745-113958747	FBXO10	acceptor	2	cds
chr1:114015878-114015880	FBXO10	acceptor	2	cds
chr1:114442023-114442021	SYT6	acceptor	2	cds
chr1:114240184-114240182	AP4B1	acceptor	2	cds
chr1:114200526-114200528	PTPN22	donor	2	cds
chr1:111759490-111759488	OVGP1	acceptor	2	cds
chr1:111770579-111770581	OVGP1	donor	2	cds
chr1:111759490-111759488	OVGP1	acceptor	2	cds
chr1:113033286-113033284	MOV10	donor	2	cds
chr1:113044128-113044126	MOV10	donor	2	cds
chr1:113044038-113044040	MOV10	acceptor	2	cds
chr1:113033286-113033284	MOV10	donor	2	cds
chr1:113044128-113044126	MOV10	donor	2	cds
chr1:113044038-113044040	MOV10	acceptor	2	cds
chr1:120142749-120142747	REG4	acceptor	2	cds
chr1:120086046-120086044	PHGDH	donor	2	cds
chr1:119763563-119763565	HSD3B2	acceptor	2	cds
chr1:161091774-161091772	C1orf110	acceptor	2	cds
chr1:118256228-118256226	GDAP2	acceptor	2	cds
chr1:120641391-120641389	FBXO10	donor	2	cds
chr1:115220283-115220281	SYCP1	donor	2	cds
chr1:115200716-115200718	SYCP1	acceptor	2	cds
chr1:115230268-115230270	SYCP1	acceptor	2	cds
chr1:115024402-115024404	AMPD1	donor	2	cds
chr1:115018227-115018225	AMPD1	acceptor	2	cds
chr1:117420324-117420326	TTF2	acceptor	2	cds
chr1:116948171-116948169	IGSF3	acceptor	2	cds
chr1:116880374-116880372	CD58	acceptor	2	cds
chr1:153293413-153293415	ADAM15	acceptor	2	cds
chr1:153294889-153294891	ADAM15	acceptor	2	cds
chr1:153297345-153297347	ADAM15	acceptor	2	cds
chr1:153231664-153231666	FLAD1	acceptor	2	cds
chr1:153223169-153223167	FLAD1	donor	2	cds
chr1:153204882-153204880	SHC1	acceptor	2	cds
chr1:153413130-153413128	TRIM46	donor	2	cds
chr1:153307952-153307954	EFNA4	acceptor	2	cds
chr1:152473860-152473858	UBAP2L	donor	2	cds
chr1:152451725-152451723	C1orf43	acceptor	2	cds
chr1:152451419-152451421	C1orf43	donor	2	cds
chr1:152451725-152451723	C1orf43	acceptor	2	cds
chr1:152451419-152451421	C1orf43	donor	2	cds
chr1:152451725-152451723	C1orf43	acceptor	2	cds
chr1:152451419-152451421	C1orf43	donor	2	cds
chr1:152451725-152451723	C1orf43	acceptor	2	cds
chr1:152415212-152415214	TPM3	donor	2	cds
chr1:152412302-152412300	TPM3	acceptor	2	cds
chr1:152791284-152791282	UBE2Q1	acceptor	2	cds
chr1:152783620-152783618	TDRD10	donor	2	cds
chr1:152783062-152783064	TDRD10	acceptor	2	cds
chr1:152783620-152783618	TDRD10	donor	2	cds
chr1:152783062-152783064	TDRD10	acceptor	2	cds
chr1:152569914-152569916	ATP8B2	acceptor	2	cds
chr1:153847526-153847524	MSTO1	donor	2	cds
chr1:153848154-153848156	MSTO1	acceptor	2	cds
chr1:153847526-153847524	MSTO1	donor	2	cds
chr1:154165708-154165710	KIAA0907	donor	2	cds
chr1:154158273-154158275	KIAA0907	donor	2	cds
chr1:154165708-154165710	KIAA0907	donor	2	cds
chr1:154158273-154158275	KIAA0907	donor	2	cds
chr1:154154088-154154086	KIAA0907	acceptor	2	cds
chr1:154050865-154050863	GON4L	acceptor	2	cds
chr1:153958036-153958034	DAP3	donor	2	cds
chr1:153961906-153961904	DAP3	donor	2	cds
chr1:153958036-153958034	DAP3	donor	2	cds
chr1:153961906-153961904	DAP3	donor	2	cds
chr1:153452067-153452065	FBXO10	acceptor	2	cds
chr1:153436863-153436865	THBS3	donor	2	cds
chr1:153437506-153437508	THBS3	donor	2	cds
chr1:153436863-153436865	THBS3	donor	2	cds
chr1:153554709-153554707	FDPS	donor	2	cds
chr1:153556346-153556344	FDPS	donor	2	cds
chr1:153555079-153555081	FDPS	acceptor	2	cds
chr1:153554709-153554707	FDPS	donor	2	cds
chr1:153556346-153556344	FDPS	donor	2	cds
chr1:153546457-153546459	FDPS	acceptor	2	cds
chr1:153555079-153555081	FDPS	acceptor	2	cds
chr1:153503143-153503145	FBXO10	donor	2	cds
chr1:153500966-153500964	FBXO10	acceptor	2	cds
chr1:153495240-153495242	SCAMP3	donor	2	cds
chr1:153469812-153469810	FBXO10	donor	2	cds
chr1:153452067-153452065	FBXO10	acceptor	2	cds
chr1:204623991-204623993	SRGAP2	acceptor	2	cds
chr1:20849513-20849515	PINK1	acceptor	2	cds
chr1:149466503-149466501	PIP5K1A	donor	2	cds
chr1:149417246-149417244	VPS72	acceptor	2	cds
chr1:149377413-149377415	SEMA6C	donor	2	cds
chr1:149376900-149376898	SEMA6C	acceptor	2	cds
chr1:149377413-149377415	SEMA6C	donor	2	cds
chr1:149377206-149377204	SEMA6C	acceptor	2	cds
chr1:149376900-149376898	SEMA6C	acceptor	2	cds
chr1:149332489-149332487	FBXO10	donor	2	cds
chr1:149664054-149664056	POGZ	donor	2	cds
chr1:149505619-149505621	FBXO10	acceptor	2	cds
chr1:149466503-149466501	PIP5K1A	donor	2	cds
chr1:148726619-148726617	TARS2	donor	2	cds
chr1:148505556-148505558	APH1A	donor	2	cds
chr1:149237179-149237181	FAM63A	donor	2	cds
chr1:149239065-149239063	FAM63A	acceptor	2	cds
chr1:149237374-149237372	FAM63A	acceptor	2	cds
chr1:149237179-149237181	FAM63A	donor	2	cds
chr1:149239065-149239063	FAM63A	acceptor	2	cds
chr1:149237374-149237372	FAM63A	acceptor	2	cds
chr1:149237179-149237181	FAM63A	donor	2	cds
chr1:149239065-149239063	FAM63A	acceptor	2	cds
chr1:149237374-149237372	FAM63A	acceptor	2	cds
chr1:149201259-149201257	SETDB1	donor	2	cds
chr1:149201686-149201688	SETDB1	acceptor	2	cds
chr1:149201259-149201257	SETDB1	donor	2	cds
chr1:149201686-149201688	SETDB1	acceptor	2	cds
chr1:148990878-148990880	CTSS	donor	2	cds
chr1:148945652-148945654	HORMAD1	donor	2	cds
chr1:148956383-148956381	HORMAD1	acceptor	2	cds
chr1:151854123-151854121	S100A14	acceptor	2	cds
chr1:152009784-152009786	INTS3	acceptor	2	cds
chr1:151999491-151999489	INTS3	donor	2	cds
chr1:152000019-152000017	INTS3	donor	2	cds
chr1:152009784-152009786	INTS3	acceptor	2	cds
chr1:151999491-151999489	INTS3	donor	2	cds
chr1:152000019-152000017	INTS3	donor	2	cds
chr1:152009784-152009786	INTS3	acceptor	2	cds
chr1:151881345-151881347	C1orf77	acceptor	2	cds
chr1:150013512-150013514	TDRKH	donor	2	cds
chr1:149945321-149945323	TNRC4	donor	2	cds
chr1:149818835-149818833	TUFT1	donor	2	cds
chr1:150396061-150396059	FBXO10	acceptor	2	cds
chr1:67211167-67211169	MIER1	acceptor	2	cds
chr1:66933704-66933706	SGIP1	acceptor	2	cds
chr1:65871422-65871424	LEPR	acceptor	2	cds
chr1:65625082-65625084	DNAJC6	acceptor	2	cds
chr1:68388628-68388626	GPR177	acceptor	2	cds
chr1:68386471-68386469	GPR177	acceptor	2	cds
chr1:67211167-67211169	MIER1	acceptor	2	cds
chr1:62773892-62773890	DOCK7	acceptor	2	cds
chr1:62752158-62752156	DOCK7	acceptor	2	cds
chr1:62748933-62748931	DOCK7	acceptor	2	cds
chr1:62693716-62693714	DOCK7	acceptor	2	cds
chr1:62773892-62773890	DOCK7	acceptor	2	cds
chr1:62752158-62752156	DOCK7	acceptor	2	cds
chr1:62748933-62748931	DOCK7	acceptor	2	cds
chr1:62693716-62693714	DOCK7	acceptor	2	cds
chr1:62773892-62773890	DOCK7	acceptor	2	cds
chr1:62752158-62752156	DOCK7	acceptor	2	cds
chr1:62748933-62748931	DOCK7	acceptor	2	cds
chr1:62725672-62725670	DOCK7	acceptor	2	cds
chr1:62693716-62693714	DOCK7	acceptor	2	cds
chr1:62773892-62773890	DOCK7	acceptor	2	cds
chr1:62752158-62752156	DOCK7	acceptor	2	cds
chr1:62748933-62748931	DOCK7	acceptor	2	cds
chr1:62725672-62725670	DOCK7	acceptor	2	cds
chr1:62693716-62693714	DOCK7	acceptor	2	cds
chr1:62509850-62509848	ANKRD38	acceptor	2	cds
chr1:62501572-62501570	ANKRD38	acceptor	2	cds
chr1:62165989-62165991	INADL	acceptor	2	cds
chr1:65043004-65043006	RAVER2	acceptor	2	cds
chr1:45249145-45249147	HECTD3	donor	2	cds
chr1:45242196-45242194	HECTD3	acceptor	2	cds
chr1:77525213-77525215	AK5	acceptor	2	cds
chr1:76552077-76552079	ST6GALNAC3	acceptor	2	cds
chr1:75973145-75973143	ACADM	donor	2	cds
chr1:75458072-75458074	SLC44A5	donor	2	cds
chr1:75458166-75458164	SLC44A5	acceptor	2	cds
chr1:75452263-75452261	SLC44A5	acceptor	2	cds
chr1:75458072-75458074	SLC44A5	donor	2	cds
chr1:75458166-75458164	SLC44A5	acceptor	2	cds
chr1:75452263-75452261	SLC44A5	acceptor	2	cds
chr1:75458072-75458074	SLC44A5	donor	2	cds
chr1:75458166-75458164	SLC44A5	acceptor	2	cds
chr1:75452263-75452261	SLC44A5	acceptor	2	cds
chr1:82208807-82208805	FBXO10	donor	2	cds
chr1:82223530-82223532	FBXO10	acceptor	2	cds
chr1:225138028-225138030	PSEN2	acceptor	2	cds
chr1:78127542-78127540	FBXO10	acceptor	2	cds
chr1:70485088-70485090	SFRS11	acceptor	2	cds
chr1:70488222-70488224	SFRS11	acceptor	2	cds
chr1:70485088-70485090	SFRS11	acceptor	2	cds
chr1:70488222-70488224	SFRS11	acceptor	2	cds
chr1:70485088-70485090	SFRS11	acceptor	2	cds
chr1:70488222-70488224	SFRS11	acceptor	2	cds
chr1:69916750-69916748	LRRC7	donor	2	cds
chr1:74851082-74851080	C1orf173	acceptor	2	cds
chr1:74838204-74838202	C1orf173	acceptor	2	cds
chr1:74607293-74607295	TNNI3K	acceptor	2	cds
chr1:52078483-52078485	NRD1	donor	2	cds
chr1:52036672-52036670	NRD1	acceptor	2	cds
chr1:52078483-52078485	NRD1	donor	2	cds
chr1:52036672-52036670	NRD1	acceptor	2	cds
chr1:51988404-51988406	OSBPL9	acceptor	2	cds
chr1:51998949-51998951	OSBPL9	acceptor	2	cds
chr1:51550376-51550378	C1orf34	donor	2	cds
chr1:51549582-51549580	C1orf34	acceptor	2	cds
chr1:51550376-51550378	C1orf34	donor	2	cds
chr1:51549582-51549580	C1orf34	acceptor	2	cds
chr1:51550376-51550378	C1orf34	donor	2	cds
chr1:51549582-51549580	C1orf34	acceptor	2	cds
chr1:51532772-51532770	C1orf34	acceptor	2	cds
chr1:51528380-51528378	C1orf34	acceptor	2	cds
chr1:51550376-51550378	C1orf34	donor	2	cds
chr1:51549582-51549580	C1orf34	acceptor	2	cds
chr1:51532772-51532770	C1orf34	acceptor	2	cds
chr1:51528380-51528378	C1orf34	acceptor	2	cds
chr1:53142903-53142905	ECHDC2	donor	2	cds
chr1:52673624-52673626	ZCCHC11	donor	2	cds
chr1:52597795-52597793	CC2D1B	acceptor	2	cds
chr1:46927843-46927845	KIAA0494	donor	2	cds
chr1:46930197-46930195	KIAA0494	acceptor	2	cds
chr1:46847944-46847942	MOBKL2C	acceptor	2	cds
chr1:46821589-46821587	MKNK1	acceptor	2	cds
chr1:51532772-51532770	C1orf34	acceptor	2	cds
chr1:51528380-51528378	C1orf34	acceptor	2	cds
chr1:51356925-51356927	FBXO10	acceptor	2	cds
chr1:50657994-50657992	FBXO10	acceptor	2	cds
chr1:48997544-48997542	C1orf165	acceptor	2	cds
chr1:48966303-48966301	C1orf165	acceptor	2	cds
chr1:49484124-49484122	AGBL4	acceptor	2	cds
chr1:13543143-13543145	PRAMEF14	donor	2	cds
chr1:48623565-48623567	SPATA6	donor	2	cds
chr1:48474141-48474139	SLC5A9	donor	2	cds
chr1:48475937-48475939	SLC5A9	acceptor	2	cds
chr1:48474141-48474139	SLC5A9	donor	2	cds
chr1:48475937-48475939	SLC5A9	acceptor	2	cds
chr1:47539817-47539819	STIL	donor	2	cds
chr1:55335979-55335977	FBXO10	acceptor	2	cds
chr1:55334884-55334882	FBXO10	acceptor	2	cds
chr1:55335979-55335977	FBXO10	acceptor	2	cds
chr1:55334884-55334882	FBXO10	acceptor	2	cds
chr1:55050453-55050451	C1orf177	donor	2	cds
chr1:54830870-54830868	ACOT11	donor	2	cds
chr1:54839675-54839673	ACOT11	donor	2	cds
chr1:54845529-54845527	ACOT11	donor	2	cds
chr1:60111054-60111056	HOOK1	acceptor	2	cds
chr1:58910127-58910129	FBXO10	donor	2	cds
chr1:58903892-58903890	FBXO10	acceptor	2	cds
chr1:57383548-57383550	DAB1	donor	2	cds
chr1:57301144-57301146	DAB1	donor	2	cds
chr1:57383548-57383550	DAB1	donor	2	cds
chr1:57301144-57301146	DAB1	donor	2	cds
chr1:56982412-56982414	C1orf168	donor	2	cds
chr1:56964845-56964843	C1orf168	acceptor	2	cds
chr1:53566046-53566048	LRP8	donor	2	cds
chr1:53458518-53458520	C1orf123	donor	2	cds
chr1:53455039-53455041	C1orf123	donor	2	cds
chr1:53456464-53456462	C1orf123	acceptor	2	cds
chr1:53455039-53455041	C1orf123	donor	2	cds
chr1:53456464-53456462	C1orf123	acceptor	2	cds
chr1:54448206-54448208	MRPL37	acceptor	2	cds
chr1:54429158-54429156	FBXO10	acceptor	2	cds
chr1:54426001-54425999	FBXO10	acceptor	2	cds
chr1:54418244-54418246	FBXO10	donor	2	cds
chr1:103260885-103260887	COL11A1	donor	2	cds
chr1:103153774-103153776	COL11A1	donor	2	cds
chr1:108529970-108529972	SLC25A24	donor	2	cds
chr1:108109218-108109220	VAV3	donor	2	cds
chr1:108027630-108027632	VAV3	donor	2	cds
chr1:99925219-99925221	PALMD	acceptor	2	cds
chr1:98121519-98121517	DPYD	acceptor	2	cds
chr1:110536846-110536844	SLC6A17	donor	2	cds
chr1:110388984-110388986	FAM40A	acceptor	2	cds
chr1:110082429-110082431	GSTM3	donor	2	cds
chr1:110057711-110057709	GSTM5	donor	2	cds
chr1:110013517-110013515	GSTM2	donor	2	cds
chr1:151677288-151677290	S100A7L2	donor	2	cds
chr1:110686416-110686414	RBM15	donor	2	cds
chr1:110577055-110577057	KCNC4	acceptor	2	cds
chr1:109580949-109580951	SARS	acceptor	2	cds
chr1:109536755-109536757	KIAA1324	acceptor	2	cds
chr1:109547088-109547090	KIAA1324	acceptor	2	cds
chr1:119968263-119968261	ZNF697	acceptor	2	cds
chr1:86614690-86614688	ODF2L	acceptor	2	cds
chr1:86591129-86591131	ODF2L	donor	2	cds
chr1:86594712-86594714	ODF2L	donor	2	cds
chr1:86591129-86591131	ODF2L	donor	2	cds
chr1:86614690-86614688	ODF2L	acceptor	2	cds
chr1:86594712-86594714	ODF2L	donor	2	cds
chr1:86591129-86591131	ODF2L	donor	2	cds
chr1:86614690-86614688	ODF2L	acceptor	2	cds
chr1:86297389-86297391	COL24A1	donor	2	cds
chr1:85983106-85983104	COL24A1	acceptor	2	cds
chr1:66871340-66871342	SGIP1	acceptor	2	cds
chr1:66898783-66898785	SGIP1	acceptor	2	cds
chr1:66905800-66905802	SGIP1	acceptor	2	cds
chr1:66933704-66933706	SGIP1	acceptor	2	cds
chr1:89500673-89500671	GBP5	acceptor	2	cds
chr1:89429531-89429533	GBP4	donor	2	cds
chr1:89431684-89431682	GBP4	acceptor	2	cds
chr1:84402694-84402692	PRKACB	donor	2	cds
chr1:82208807-82208805	FBXO10	donor	2	cds
chr1:82225304-82225302	FBXO10	donor	2	cds
chr1:82223530-82223532	FBXO10	acceptor	2	cds
chr1:82208807-82208805	FBXO10	donor	2	cds
chr1:82223530-82223532	FBXO10	acceptor	2	cds
chr1:85271228-85271226	MCOLN3	acceptor	2	cds
chr1:85260672-85260670	MCOLN3	acceptor	2	cds
chr1:84890269-84890267	SSX2IP	acceptor	2	cds
chr1:84760660-84760662	SPATA1	acceptor	2	cds
chr1:94737088-94737090	ABCD3	acceptor	2	cds
chr1:94713757-94713759	ABCD3	acceptor	2	cds
chr1:93805637-93805635	BCAR3	acceptor	2	cds
chr1:97051419-97051421	PTBP2	acceptor	2	cds
chr1:96989568-96989570	PTBP2	acceptor	2	cds
chr1:97051419-97051421	PTBP2	acceptor	2	cds
chr1:96989568-96989570	PTBP2	acceptor	2	cds
chr1:148518677-148518679	C1orf54	acceptor	2	cds
chr1:148945652-148945654	HORMAD1	donor	2	cds
chr1:148956383-148956381	HORMAD1	acceptor	2	cds
chr1:95482354-95482356	RWDD3	acceptor	2	cds
chr1:95132961-95132963	SLC44A3	acceptor	2	cds
chr1:95078182-95078180	SLC44A3	donor	2	cds
chr1:95132961-95132963	SLC44A3	acceptor	2	cds
chr1:91946805-91946807	TGFBR3	donor	2	cds
chr1:91958373-91958371	TGFBR3	acceptor	2	cds
chr1:91946805-91946807	TGFBR3	donor	2	cds
chr1:91958373-91958371	TGFBR3	acceptor	2	cds
chr1:91623380-91623378	HFM1	acceptor	2	cds
chr1:93492760-93492758	CCDC18	donor	2	cds
chr1:93353614-93353616	MTF2	acceptor	2	cds
chr1:93348374-93348376	MTF2	acceptor	2	cds
chr1:93353614-93353616	MTF2	acceptor	2	cds
chr1:92536105-92536107	GLMN	donor	2	cds
chr1:92535546-92535548	GLMN	donor	2	cds
chr1:92504638-92504636	GLMN	acceptor	2	cds
chr1:92501878-92501876	GLMN	acceptor	2	cds
chr1:92485290-92485288	GLMN	acceptor	2	cds
chr1:52078483-52078485	NRD1	donor	2	cds
chr1:52036672-52036670	NRD1	acceptor	2	cds
chr1:211501523-211501525	RPS6KC1	acceptor	2	cds
chr1:11809732-11809734	CLCN6	acceptor	2	cds
chr1:11811839-11811841	CLCN6	acceptor	2	cds
chr1:209909077-209909079	NEK2	donor	2	cds
chr1:209907197-209907195	NEK2	acceptor	2	cds
chr1:209638000-209638002	FBXO10	acceptor	2	cds
chr1:20289647-20289649	PLA2G5	acceptor	2	cds
chr1:208205984-208205982	SYT14	donor	2	cds
chr1:208022023-208022025	TRAF3IP3	acceptor	2	cds
chr1:210600602-210600604	PPP2R5A	acceptor	2	cds
chr1:209909077-209909079	NEK2	donor	2	cds
chr1:209907197-209907195	NEK2	acceptor	2	cds
chr1:224192128-224192126	LEFTY2	acceptor	2	cds
chr1:224176524-224176526	PYCR2	donor	2	cds
chr1:224174944-224174942	PYCR2	acceptor	2	cds
chr1:224176524-224176526	PYCR2	donor	2	cds
chr1:224174944-224174942	PYCR2	acceptor	2	cds
chr1:224141414-224141412	LEFTY1	acceptor	2	cds
chr1:223766981-223766983	ENAH	donor	2	cds
chr1:223222004-223222006	FBXO10	acceptor	2	cds
chr1:225306202-225306204	CDC42BPA	donor	2	cds
chr1:225238181-225238179	CABC1	donor	2	cds
chr1:225219737-225219735	CABC1	donor	2	cds
chr1:225238181-225238179	CABC1	donor	2	cds
chr1:225138028-225138030	PSEN2	acceptor	2	cds
chr1:224662131-224662133	PARP1	donor	2	cds
chr1:224520657-224520655	LIN9	acceptor	2	cds
chr1:224247214-224247216	C1orf55	donor	2	cds
chr1:220861258-220861256	MIA3	donor	2	cds
chr1:220872129-220872131	MIA3	acceptor	2	cds
chr1:219036607-219036609	MOSC1	acceptor	2	cds
chr1:218875992-218875990	MARK1	donor	2	cds
chr1:218453820-218453822	RAB3GAP2	donor	2	cds
chr1:218382908-218382910	IARS2	acceptor	2	cds
chr1:218258957-218258959	EPRS	donor	2	cds
chr1:222655274-222655276	WDR26	donor	2	cds
chr1:222678980-222678978	WDR26	acceptor	2	cds
chr1:222652919-222652917	WDR26	acceptor	2	cds
chr1:222644186-222644184	WDR26	acceptor	2	cds
chr1:222655274-222655276	WDR26	donor	2	cds
chr1:222652919-222652917	WDR26	acceptor	2	cds
chr1:222644186-222644184	WDR26	acceptor	2	cds
chr1:222018533-222018531	CAPN2	donor	2	cds
chr1:222015905-222015907	CAPN2	acceptor	2	cds
chr1:222026505-222026507	CAPN2	acceptor	2	cds
chr1:221467704-221467702	SUSD4	acceptor	2	cds
chr1:221462186-221462184	SUSD4	acceptor	2	cds
chr1:203308990-203308988	CNTN2	donor	2	cds
chr1:203300373-203300375	CNTN2	acceptor	2	cds
chr1:203306176-203306178	CNTN2	acceptor	2	cds
chr1:203300373-203300375	CNTN2	acceptor	2	cds
chr1:203306176-203306178	CNTN2	acceptor	2	cds
chr1:203248620-203248618	NFASC	donor	2	cds
chr1:203204112-203204110	NFASC	donor	2	cds
chr1:203186326-203186324	NFASC	donor	2	cds
chr1:203204112-203204110	NFASC	donor	2	cds
chr1:203248620-203248618	NFASC	donor	2	cds
chr1:203186326-203186324	NFASC	donor	2	cds
chr1:203204112-203204110	NFASC	donor	2	cds
chr1:202691803-202691801	PIK3C2B	acceptor	2	cds
chr1:202438739-202438737	GOLT1A	acceptor	2	cds
chr1:203652048-203652046	LEMD1	acceptor	2	cds
chr1:203351635-203351633	RBBP5	acceptor	2	cds
chr1:201419389-201419391	CHI3L1	donor	2	cds
chr1:151657324-151657322	S100A7A	donor	2	cds
chr1:201250802-201250800	TMEM183B	donor	2	cds
chr1:202067411-202067413	ZC3H11A	acceptor	2	cds
chr1:201578246-201578244	FMOD	acceptor	2	cds
chr1:201542854-201542856	BTG2	acceptor	2	cds
chr1:205580479-205580477	CD55	donor	2	cds
chr1:205565589-205565591	CD55	acceptor	2	cds
chr1:114481639-114481641	SYT6	donor	2	cds
chr1:114442023-114442021	SYT6	acceptor	2	cds
chr1:205565589-205565591	CD55	acceptor	2	cds
chr1:208022023-208022025	TRAF3IP3	acceptor	2	cds
chr1:208019398-208019400	TRAF3IP3	acceptor	2	cds
chr1:207845645-207845643	CAMK1G	donor	2	cds
chr1:207839950-207839952	CAMK1G	acceptor	2	cds
chr1:206278443-206278441	PLXNA2	acceptor	2	cds
chr1:154375494-154375496	LMNA	acceptor	2	cds
chr1:204623991-204623993	SRGAP2	acceptor	2	cds
chr1:204150935-204150933	SLC26A9	acceptor	2	cds
chr1:204162285-204162287	SLC26A9	donor	2	cds
chr1:204006205-204006203	RAB7L1	acceptor	2	cds
chr1:205137847-205137845	IL24	donor	2	cds
chr1:205141621-205141619	IL24	donor	2	cds
chr1:205106605-205106603	IL20	donor	2	cds
chr1:204824341-204824343	RASSF5	acceptor	2	cds
chr1:225219737-225219735	CABC1	donor	2	cds
chr1:225238181-225238179	CABC1	donor	2	cds
chr1:50657994-50657992	FBXO10	acceptor	2	cds
chr1:109096401-109096403	STXBP3	acceptor	2	cds
chr1:247177423-247177425	PGBD2	acceptor	2	cds
chr1:46427617-46427615	POMGNT1	acceptor	2	cds
chr1:108027630-108027632	VAV3	donor	2	cds
chr1:107961711-107961713	VAV3	donor	2	cds
chr1:115123429-115123427	FBXO10	acceptor	2	cds
chr1:56942231-56942233	PRKAA2	acceptor	2	cds
chr1:229411622-229411620	TRIM67	donor	2	cds
chr1:55023906-55023904	TTC22	acceptor	2	cds
chr1:224247214-224247216	C1orf55	donor	2	cds
chr1:67211167-67211169	MIER1	acceptor	2	cds
chr1:153175688-153175690	PMVK	donor	2	cds
chr1:144269625-144269623	ANKRD35	donor	2	cds
chr1:245118443-245118441	AHCTF1	acceptor	2	cds
chr1:245115606-245115604	AHCTF1	acceptor	2	cds
chr1:244877063-244877065	C1orf71	acceptor	2	cds
chr1:244736976-244736978	SMYD3	donor	2	cds
chr1:244088596-244088594	SMYD3	acceptor	2	cds
chr1:243741054-243741052	KIF26B	donor	2	cds
chr1:243770691-243770693	KIF26B	acceptor	2	cds
chr1:243914157-243914159	KIF26B	acceptor	2	cds
chr1:243770691-243770693	KIF26B	acceptor	2	cds
chr1:243914157-243914159	KIF26B	acceptor	2	cds
chr1:243247254-243247252	EFCAB2	donor	2	cds
chr1:243247166-243247168	EFCAB2	acceptor	2	cds
chr1:243289310-243289312	EFCAB2	acceptor	2	cds
chr1:243247254-243247252	EFCAB2	donor	2	cds
chr1:243247166-243247168	EFCAB2	acceptor	2	cds
chr1:243289310-243289312	EFCAB2	acceptor	2	cds
chr1:243084897-243084899	HNRNPU	donor	2	cds
chr1:245540382-245540380	ZNF496	acceptor	2	cds
chr1:46847944-46847942	MOBKL2C	acceptor	2	cds
chr1:202067411-202067413	ZC3H11A	acceptor	2	cds
chr1:148505556-148505558	APH1A	donor	2	cds
chr1:64375639-64375641	ROR1	acceptor	2	cds
chr1:143565874-143565876	PDE4DIP	donor	2	cds
chr1:143633405-143633403	PDE4DIP	acceptor	2	cds
chr1:143628107-143628105	PDE4DIP	acceptor	2	cds
chr1:143590921-143590919	PDE4DIP	acceptor	2	cds
chr1:143587386-143587384	PDE4DIP	acceptor	2	cds
chr1:143575682-143575680	PDE4DIP	acceptor	2	cds
chr1:98121519-98121517	DPYD	acceptor	2	cds
chr1:153449186-153449184	MTX1	donor	2	cds
chr1:220971482-220971480	C1orf58	donor	2	cds
chr1:116071133-116071135	CASQ2	donor	2	cds
chr1:100701028-100701026	CDC14A	donor	2	cds
chr1:70513090-70513088	ANKRD13C	acceptor	2	cds
chr1:75458072-75458074	SLC44A5	donor	2	cds
chr1:75458166-75458164	SLC44A5	acceptor	2	cds
chr1:75452263-75452261	SLC44A5	acceptor	2	cds
chr1:84728589-84728591	BXDC5	acceptor	2	cds
chr1:84734152-84734154	BXDC5	acceptor	2	cds
chr1:204824341-204824343	RASSF5	acceptor	2	cds
chr1:153593826-153593824	ASH1L	acceptor	2	cds
chr1:153579902-153579900	ASH1L	acceptor	2	cds
chr1:211031953-211031951	TATDN3	donor	2	cds
chr1:211036558-211036556	TATDN3	donor	2	cds
chr1:211044395-211044393	TATDN3	donor	2	cds
chr1:211031953-211031951	TATDN3	donor	2	cds
chr1:211036558-211036556	TATDN3	donor	2	cds
chr1:211044395-211044393	TATDN3	donor	2	cds
chr1:23510280-23510282	HNRNPR	donor	2	cds
chr1:103260885-103260887	COL11A1	donor	2	cds
chr1:103153774-103153776	COL11A1	donor	2	cds
chr1:225414961-225414959	CDC42BPA	acceptor	2	cds
chr1:225383556-225383554	CDC42BPA	acceptor	2	cds
chr1:226531043-226531041	OBSCN	donor	2	cds
chr1:226531369-226531367	OBSCN	donor	2	cds
chr1:226533282-226533280	OBSCN	donor	2	cds
chr1:226535123-226535121	OBSCN	donor	2	cds
chr1:226542649-226542647	OBSCN	donor	2	cds
chr1:226572500-226572498	OBSCN	donor	2	cds
chr1:226594428-226594426	OBSCN	donor	2	cds
chr1:226595939-226595937	OBSCN	donor	2	cds
chr1:226631201-226631199	OBSCN	donor	2	cds
chr1:226632039-226632037	OBSCN	donor	2	cds
chr1:226467764-226467766	OBSCN	acceptor	2	cds
chr1:226478782-226478784	OBSCN	acceptor	2	cds
chr1:226497506-226497508	OBSCN	acceptor	2	cds
chr1:226498619-226498621	OBSCN	acceptor	2	cds
chr1:226499736-226499738	OBSCN	acceptor	2	cds
chr1:226500851-226500853	OBSCN	acceptor	2	cds
chr1:226504288-226504290	OBSCN	acceptor	2	cds
chr1:226510974-226510976	OBSCN	acceptor	2	cds
chr1:226518439-226518441	OBSCN	acceptor	2	cds
chr1:226522853-226522855	OBSCN	acceptor	2	cds
chr1:226528093-226528095	OBSCN	acceptor	2	cds
chr1:226528501-226528503	OBSCN	acceptor	2	cds
chr1:226530083-226530085	OBSCN	acceptor	2	cds
chr1:226531253-226531255	OBSCN	acceptor	2	cds
chr1:226533012-226533014	OBSCN	acceptor	2	cds
chr1:226533498-226533500	OBSCN	acceptor	2	cds
chr1:226537341-226537343	OBSCN	acceptor	2	cds
chr1:226541096-226541098	OBSCN	acceptor	2	cds
chr1:226562434-226562436	OBSCN	acceptor	2	cds
chr1:226630025-226630027	OBSCN	acceptor	2	cds
chr1:54519789-54519787	SSBP3	acceptor	2	cds
chr1:60101138-60101136	HOOK1	donor	2	cds
chr1:60096687-60096689	HOOK1	acceptor	2	cds
chr1:60109301-60109303	HOOK1	acceptor	2	cds
chr1:60111054-60111056	HOOK1	acceptor	2	cds
chr1:208644430-208644432	HHAT	acceptor	2	cds
chr1:144306352-144306350	POLR3C	acceptor	2	cds
chr1:62165989-62165991	INADL	acceptor	2	cds
chr1:89052005-89052003	PKN2	donor	2	cds
chr1:89062580-89062582	PKN2	acceptor	2	cds
chr1:159827557-159827559	FCGR2C	acceptor	2	cds
chr1:65083022-65083024	JAK1	donor	2	cds
chr1:229468779-229468777	GNPAT	donor	2	cds
chr1:229474680-229474682	GNPAT	acceptor	2	cds
chr1:229366091-229366089	TRIM67	donor	2	cds
chr1:229411622-229411620	TRIM67	donor	2	cds
chr1:229163673-229163671	TTC13	acceptor	2	cds
chr1:229160669-229160667	TTC13	acceptor	2	cds
chr1:229134247-229134245	TTC13	acceptor	2	cds
chr1:229131463-229131461	TTC13	acceptor	2	cds
chr1:229128017-229128015	TTC13	acceptor	2	cds
chr1:229122964-229122962	TTC13	acceptor	2	cds
chr1:229115128-229115126	TTC13	acceptor	2	cds
chr1:229046266-229046264	C1orf198	acceptor	2	cds
chr1:228845050-228845048	COG2	donor	2	cds
chr1:228865509-228865511	COG2	acceptor	2	cds
chr1:232639643-232639645	TARBP1	donor	2	cds
chr1:232107500-232107498	SLC35F3	donor	2	cds
chr1:231869360-231869358	KCNK1	donor	2	cds
chr1:231439350-231439348	FBXO10	acceptor	2	cds
chr1:231420301-231420299	FBXO10	acceptor	2	cds
chr1:231460394-231460396	FBXO10	donor	2	cds
chr1:231439350-231439348	FBXO10	acceptor	2	cds
chr1:231219524-231219522	FBXO10	acceptor	2	cds
chr1:230648156-230648154	SIPA1L2	acceptor	2	cds
chr1:205265033-205265031	C1orf116	acceptor	2	cds
chr1:226401871-226401869	GUK1	donor	2	cds
chr1:226002015-226002017	C1orf142	acceptor	2	cds
chr1:228457586-228457588	GALNT2	acceptor	2	cds
chr1:226747601-226747599	FBXO10	donor	2	cds
chr1:226742205-226742203	FBXO10	donor	2	cds
chr1:226747601-226747599	FBXO10	donor	2	cds
chr1:226660475-226660477	TRIM11	donor	2	cds
chr1:226594428-226594426	OBSCN	donor	2	cds
chr1:226595939-226595937	OBSCN	donor	2	cds
chr1:226631201-226631199	OBSCN	donor	2	cds
chr1:226632039-226632037	OBSCN	donor	2	cds
chr1:226630025-226630027	OBSCN	acceptor	2	cds
chr1:226542649-226542647	OBSCN	donor	2	cds
chr1:226537341-226537343	OBSCN	acceptor	2	cds
chr1:226541096-226541098	OBSCN	acceptor	2	cds
chr1:226533282-226533280	OBSCN	donor	2	cds
chr1:226535123-226535121	OBSCN	donor	2	cds
chr1:226533498-226533500	OBSCN	acceptor	2	cds
chr1:226537341-226537343	OBSCN	acceptor	2	cds
chr1:226613920-226613922	OBSCN	acceptor	2	cds
chr1:226401871-226401869	GUK1	donor	2	cds
chr1:26369262-26369260	ZNF593	donor	2	cds
chr1:240119389-240119391	EXO1	acceptor	2	cds
chr1:239996277-239996275	WDR64	donor	2	cds
chr1:240025213-240025211	WDR64	donor	2	cds
chr1:145191017-145191015	CHD1L	donor	2	cds
chr1:145222797-145222795	CHD1L	donor	2	cds
chr1:239098592-239098590	RGS7	acceptor	2	cds
chr1:242921803-242921805	C1orf121	acceptor	2	cds
chr1:242813788-242813790	C1orf101	acceptor	2	cds
chr1:242823423-242823425	C1orf101	acceptor	2	cds
chr1:242840164-242840166	C1orf101	acceptor	2	cds
chr1:242813788-242813790	C1orf101	acceptor	2	cds
chr1:242823423-242823425	C1orf101	acceptor	2	cds
chr1:242840164-242840166	C1orf101	acceptor	2	cds
chr1:242813788-242813790	C1orf101	acceptor	2	cds
chr1:242823423-242823425	C1orf101	acceptor	2	cds
chr1:242840164-242840166	C1orf101	acceptor	2	cds
chr1:242813788-242813790	C1orf101	acceptor	2	cds
chr1:242823423-242823425	C1orf101	acceptor	2	cds
chr1:242840164-242840166	C1orf101	acceptor	2	cds
chr1:241546679-241546681	SDCCAG8	acceptor	2	cds
chr1:241504467-241504469	SDCCAG8	acceptor	2	cds
chr1:241546679-241546681	SDCCAG8	acceptor	2	cds
chr1:233700898-233700896	B3GALNT2	acceptor	2	cds
chr1:1266907-1266909	FBXO10	donor	2	cds
chr1:233443965-233443963	ARID4B	acceptor	2	cds
chr1:233405121-233405123	ARID4B	donor	2	cds
chr1:234979046-234979048	ACTN2	acceptor	2	cds
chr1:234981392-234981394	ACTN2	acceptor	2	cds
chr1:234989646-234989648	ACTN2	acceptor	2	cds
chr1:234979046-234979048	ACTN2	acceptor	2	cds
chr1:234981392-234981394	ACTN2	acceptor	2	cds
chr1:234989646-234989648	ACTN2	acceptor	2	cds
chr1:234773482-234773484	LGALS8	acceptor	2	cds
chr1:221467704-221467702	SUSD4	acceptor	2	cds
chr1:221462186-221462184	SUSD4	acceptor	2	cds
chr1:234712189-234712191	EDARADD	acceptor	2	cds
chr1:234032988-234032986	FBXO10	acceptor	2	cds
chr1:234018769-234018767	FBXO10	acceptor	2	cds
chr1:233961101-233961099	FBXO10	acceptor	2	cds
chr1:233959581-233959579	FBXO10	acceptor	2	cds
chr1:233954104-233954102	FBXO10	acceptor	2	cds
chr1:233927196-233927194	FBXO10	acceptor	2	cds
chr1:159454497-159454495	FCER1G	donor	2	cds
chr1:159443014-159443012	NDUFS2	donor	2	cds
chr1:159439850-159439852	NDUFS2	acceptor	2	cds
chr1:159443014-159443012	NDUFS2	donor	2	cds
chr1:159439850-159439852	NDUFS2	acceptor	2	cds
chr1:220762853-220762851	KIAA1822L	acceptor	2	cds
chr1:159407447-159407449	PPOX	acceptor	2	cds
chr1:70274898-70274896	LRRC7	donor	2	cds
chr1:159463372-159463370	TOMM40L	donor	2	cds
chr1:159054734-159054732	LY9	donor	2	cds
chr1:159050049-159050051	LY9	acceptor	2	cds
chr1:159054734-159054732	LY9	donor	2	cds
chr1:159050049-159050051	LY9	acceptor	2	cds
chr1:159054734-159054732	LY9	donor	2	cds
chr1:159050049-159050051	LY9	acceptor	2	cds
chr1:159054734-159054732	LY9	donor	2	cds
chr1:159050049-159050051	LY9	acceptor	2	cds
chr1:222064755-222064757	TP53BP2	donor	2	cds
chr1:235647047-235647045	RYR2	donor	2	cds
chr1:236028094-236028092	RYR2	donor	2	cds
chr1:235733211-235733213	RYR2	acceptor	2	cds
chr1:235904653-235904655	RYR2	acceptor	2	cds
chr1:235972218-235972220	RYR2	acceptor	2	cds
chr1:158986234-158986236	SLAMF7	acceptor	2	cds
chr1:158987758-158987760	SLAMF7	acceptor	2	cds
chr1:158988599-158988601	SLAMF7	acceptor	2	cds
chr1:158986234-158986236	SLAMF7	acceptor	2	cds
chr1:158988599-158988601	SLAMF7	acceptor	2	cds
chr1:158723169-158723167	SLAMF6	acceptor	2	cds
chr1:100113602-100113600	AGL	donor	2	cds
chr1:100118775-100118777	AGL	acceptor	2	cds
chr1:100122712-100122714	AGL	acceptor	2	cds
chr1:100150548-100150550	AGL	acceptor	2	cds
chr1:159288778-159288776	ARHGAP30	acceptor	2	cds
chr1:159288130-159288128	ARHGAP30	acceptor	2	cds
chr1:159288778-159288776	ARHGAP30	acceptor	2	cds
chr1:159288130-159288128	ARHGAP30	acceptor	2	cds
chr1:159257423-159257425	FBXO10	donor	2	cds
chr1:163990136-163990134	TMCO1	acceptor	2	cds
chr1:166187724-166187722	IQWD1	donor	2	cds
chr1:166258912-166258910	IQWD1	donor	2	cds
chr1:166009096-166009098	MPZL1	acceptor	2	cds
chr1:165676629-165676627	CD247	acceptor	2	cds
chr1:165633854-165633856	POU2F1	acceptor	2	cds
chr1:165648886-165648888	POU2F1	acceptor	2	cds
chr1:165633854-165633856	POU2F1	acceptor	2	cds
chr1:165648886-165648888	POU2F1	acceptor	2	cds
chr1:165633854-165633856	POU2F1	acceptor	2	cds
chr1:165648886-165648888	POU2F1	acceptor	2	cds
chr1:165633854-165633856	POU2F1	acceptor	2	cds
chr1:165648886-165648888	POU2F1	acceptor	2	cds
chr1:165252146-165252144	MAEL	donor	2	cds
chr1:159963116-159963118	FCRLB	acceptor	2	cds
chr1:159827557-159827559	FCGR2C	acceptor	2	cds
chr1:161091774-161091772	C1orf110	acceptor	2	cds
chr1:160580248-160580250	NOS1AP	acceptor	2	cds
chr1:160194859-160194861	ATF6	acceptor	2	cds
chr1:22708316-22708314	ZBTB40	donor	2	cds
chr1:154829974-154829972	APOA1BP	donor	2	cds
chr1:155926666-155926668	FCRL3	donor	2	cds
chr1:155933839-155933837	FCRL3	acceptor	2	cds
chr1:155780961-155780959	FCRL5	acceptor	2	cds
chr1:155192216-155192214	ARHGEF11	acceptor	2	cds
chr1:155166944-155166946	C1orf92	acceptor	2	cds
chr1:155147160-155147158	PEAR1	donor	2	cds
chr1:154399510-154399508	SEMA4A	donor	2	cds
chr1:154371393-154371391	LMNA	donor	2	cds
chr1:154375494-154375496	LMNA	acceptor	2	cds
chr1:154371393-154371391	LMNA	donor	2	cds
chr1:154375494-154375496	LMNA	acceptor	2	cds
chr1:154371393-154371391	LMNA	donor	2	cds
chr1:154375494-154375496	LMNA	acceptor	2	cds
chr1:154371393-154371391	LMNA	donor	2	cds
chr1:93348374-93348376	MTF2	acceptor	2	cds
chr1:93353614-93353616	MTF2	acceptor	2	cds
chr1:154302522-154302520	RAB25	donor	2	cds
chr1:94281477-94281479	ABCA4	donor	2	cds
chr1:94269137-94269139	ABCA4	donor	2	cds
chr1:94259383-94259385	ABCA4	donor	2	cds
chr1:94293460-94293458	ABCA4	acceptor	2	cds
chr1:94263193-94263191	ABCA4	acceptor	2	cds
chr1:154201544-154201542	ARHGEF2	acceptor	2	cds
chr1:154199599-154199597	ARHGEF2	acceptor	2	cds
chr1:154201544-154201542	ARHGEF2	acceptor	2	cds
chr1:154199599-154199597	ARHGEF2	acceptor	2	cds
chr1:154165708-154165710	KIAA0907	donor	2	cds
chr1:154576209-154576207	C1orf182	donor	2	cds
chr1:100113602-100113600	AGL	donor	2	cds
chr1:100118775-100118777	AGL	acceptor	2	cds
chr1:100122712-100122714	AGL	acceptor	2	cds
chr1:100150548-100150550	AGL	acceptor	2	cds
chr1:154479447-154479449	BGLAP	acceptor	2	cds
chr1:158172810-158172812	IGSF9	donor	2	cds
chr1:158164171-158164173	IGSF9	donor	2	cds
chr1:158109355-158109357	CCDC19	donor	2	cds
chr1:158120980-158120978	CCDC19	acceptor	2	cds
chr1:158108978-158108976	CCDC19	acceptor	2	cds
chr1:158109355-158109357	CCDC19	donor	2	cds
chr1:158120980-158120978	CCDC19	acceptor	2	cds
chr1:158108978-158108976	CCDC19	acceptor	2	cds
chr1:158091441-158091439	VSIG8	acceptor	2	cds
chr1:158091170-158091172	VSIG8	donor	2	cds
chr1:158091441-158091439	VSIG8	acceptor	2	cds
chr1:158046100-158046098	FCRL6	donor	2	cds
chr1:158045374-158045376	FCRL6	acceptor	2	cds
chr1:158046100-158046098	FCRL6	donor	2	cds
chr1:158045374-158045376	FCRL6	acceptor	2	cds
chr1:46906313-46906315	ATPAF1	donor	2	cds
chr1:158581241-158581239	NCSTN	donor	2	cds
chr1:158545591-158545589	COPA	acceptor	2	cds
chr1:158532564-158532562	COPA	acceptor	2	cds
chr1:158413019-158413017	ATP1A4	donor	2	cds
chr1:158372787-158372785	ATP1A2	donor	2	cds
chr1:158371558-158371560	ATP1A2	acceptor	2	cds
chr1:158373034-158373036	ATP1A2	acceptor	2	cds
chr1:158376306-158376308	ATP1A2	acceptor	2	cds
chr1:158372787-158372785	ATP1A2	donor	2	cds
chr1:158371558-158371560	ATP1A2	acceptor	2	cds
chr1:156493834-156493836	CD1A	acceptor	2	cds
chr1:156329752-156329754	KIRREL	acceptor	2	cds
chr1:156040526-156040524	FCRL1	acceptor	2	cds
chr1:173615497-173615495	TNR	acceptor	2	cds
chr1:222009977-222009975	CAPN2	donor	2	cds
chr1:222018533-222018531	CAPN2	donor	2	cds
chr1:222015905-222015907	CAPN2	acceptor	2	cds
chr1:222026505-222026507	CAPN2	acceptor	2	cds
chr1:156040526-156040524	FCRL1	acceptor	2	cds
chr1:155926666-155926668	FCRL3	donor	2	cds
chr1:155933839-155933837	FCRL3	acceptor	2	cds
chr1:157432869-157432867	CADM3	donor	2	cds
chr1:230693240-230693242	SIPA1L2	donor	2	cds
chr1:230696030-230696028	SIPA1L2	acceptor	2	cds
chr1:230648156-230648154	SIPA1L2	acceptor	2	cds
chr1:157178390-157178392	PYHIN1	acceptor	2	cds
chr1:190812119-190812117	RGS1	donor	2	cds
chr1:79156102-79156104	FBXO10	donor	2	cds
chr1:185106272-185106270	PLA2G4A	donor	2	cds
chr1:185175734-185175736	PLA2G4A	acceptor	2	cds
chr1:184626465-184626467	C1orf27	acceptor	2	cds
chr1:184537346-184537348	PRG4	acceptor	2	cds
chr1:195379564-195379562	ASPM	acceptor	2	cds
chr1:195329015-195329013	ASPM	acceptor	2	cds
chr1:195326795-195326793	ASPM	acceptor	2	cds
chr1:195325838-195325836	ASPM	acceptor	2	cds
chr1:195364242-195364244	ASPM	donor	2	cds
chr1:195379564-195379562	ASPM	acceptor	2	cds
chr1:195329015-195329013	ASPM	acceptor	2	cds
chr1:195326795-195326793	ASPM	acceptor	2	cds
chr1:195325838-195325836	ASPM	acceptor	2	cds
chr1:195364242-195364244	ASPM	donor	2	cds
chr1:195379564-195379562	ASPM	acceptor	2	cds
chr1:195329015-195329013	ASPM	acceptor	2	cds
chr1:195326795-195326793	ASPM	acceptor	2	cds
chr1:195325838-195325836	ASPM	acceptor	2	cds
chr1:195240413-195240415	CFHR5	acceptor	2	cds
chr1:194562643-194562641	KCNT2	acceptor	2	cds
chr1:194471738-194471740	KCNT2	donor	2	cds
chr1:194577982-194577980	KCNT2	acceptor	2	cds
chr1:194562643-194562641	KCNT2	acceptor	2	cds
chr1:194471738-194471740	KCNT2	donor	2	cds
chr1:194562643-194562641	KCNT2	acceptor	2	cds
chr1:182176337-182176339	GLT25D2	donor	2	cds
chr1:182174795-182174793	GLT25D2	acceptor	2	cds
chr1:182042131-182042133	RGL1	acceptor	2	cds
chr1:181782098-181782096	SMG7	donor	2	cds
chr1:181768921-181768923	SMG7	acceptor	2	cds
chr1:181522547-181522545	NMNAT2	acceptor	2	cds
chr1:181454147-181454149	LAMC2	acceptor	2	cds
chr1:181475121-181475123	LAMC2	acceptor	2	cds
chr1:181454147-181454149	LAMC2	acceptor	2	cds
chr1:181475121-181475123	LAMC2	acceptor	2	cds
chr1:181165511-181165509	C1orf14	acceptor	2	cds
chr1:181116254-181116256	DHX9	acceptor	2	cds
chr1:181039455-181039457	NPL	acceptor	2	cds
chr1:183373552-183373550	C1orf25	acceptor	2	cds
chr1:183059394-183059396	FAM129A	donor	2	cds
chr1:182176337-182176339	GLT25D2	donor	2	cds
chr1:182174795-182174793	GLT25D2	acceptor	2	cds
chr1:182176337-182176339	GLT25D2	donor	2	cds
chr1:182174795-182174793	GLT25D2	acceptor	2	cds
chr1:46906313-46906315	ATPAF1	donor	2	cds
chr1:200247707-200247709	ELF3	acceptor	2	cds
chr1:200232017-200232015	RNPEP	donor	2	cds
chr1:199651006-199651004	TNNI1	acceptor	2	cds
chr1:199650401-199650399	TNNI1	acceptor	2	cds
chr1:201131469-201131467	KLHL12	acceptor	2	cds
chr1:200998560-200998558	JARID1B	acceptor	2	cds
chr1:200838126-200838128	SYT2	donor	2	cds
chr1:200834966-200834968	SYT2	donor	2	cds
chr1:200388290-200388292	PTPN7	donor	2	cds
chr1:200384451-200384449	PTPN7	acceptor	2	cds
chr1:196157415-196157413	LHX9	donor	2	cds
chr1:195842928-195842926	DENND1B	acceptor	2	cds
chr1:195881442-195881444	DENND1B	donor	2	cds
chr1:195878575-195878573	DENND1B	acceptor	2	cds
chr1:195842928-195842926	DENND1B	acceptor	2	cds
chr1:195881442-195881444	DENND1B	donor	2	cds
chr1:195878575-195878573	DENND1B	acceptor	2	cds
chr1:195842928-195842926	DENND1B	acceptor	2	cds
chr1:233405121-233405123	ARID4B	donor	2	cds
chr1:233443965-233443963	ARID4B	acceptor	2	cds
chr1:195663206-195663208	CRB1	acceptor	2	cds
chr1:199595373-199595375	TNNT2	donor	2	cds
chr1:199603979-199603977	TNNT2	acceptor	2	cds
chr1:199595373-199595375	TNNT2	donor	2	cds
chr1:199603979-199603977	TNNT2	acceptor	2	cds
chr1:199454280-199454282	FBXO10	acceptor	2	cds
chr1:199387604-199387602	TMEM9	acceptor	2	cds
chr1:199297015-199297017	CACNA1S	donor	2	cds
chr1:199289207-199289209	CACNA1S	donor	2	cds
chr1:199279283-199279281	CACNA1S	acceptor	2	cds
chr1:199235097-199235099	KIF21B	donor	2	cds
chr1:199234327-199234325	KIF21B	acceptor	2	cds
chr1:199224296-199224294	KIF21B	acceptor	2	cds
chr1:199222953-199222951	KIF21B	acceptor	2	cds
chr1:199085988-199085986	CAMSAP1L1	donor	2	cds
chr1:199043126-199043128	CAMSAP1L1	acceptor	2	cds
chr1:199077744-199077746	CAMSAP1L1	acceptor	2	cds
chr1:199085988-199085986	CAMSAP1L1	donor	2	cds
chr1:199043126-199043128	CAMSAP1L1	acceptor	2	cds
chr1:199077744-199077746	CAMSAP1L1	acceptor	2	cds
chr1:198899838-198899836	DDX59	acceptor	2	cds
chr1:169964334-169964332	VAMP4	acceptor	2	cds
chr1:169758983-169758985	BAT2D1	acceptor	2	cds
chr1:169771190-169771192	BAT2D1	acceptor	2	cds
chr1:169758983-169758985	BAT2D1	acceptor	2	cds
chr1:149206585-149206583	LASS2	acceptor	2	cds
chr1:172606739-172606741	RABGAP1L	acceptor	2	cds
chr1:172179350-172179348	RC3H1	acceptor	2	cds
chr1:167342789-167342787	ATP1B1	donor	2	cds
chr1:155780961-155780959	FCRL5	acceptor	2	cds
chr1:166432408-166432410	TIPRL	acceptor	2	cds
chr1:169183291-169183293	C1orf129	acceptor	2	cds
chr1:169222325-169222327	C1orf129	acceptor	2	cds
chr1:168275054-168275052	KIFAP3	acceptor	2	cds
chr1:168066515-168066513	C1orf112	donor	2	cds
chr1:167782455-167782453	F5	acceptor	2	cds
chr1:178402352-178402350	QSOX1	donor	2	cds
chr1:178418078-178418076	QSOX1	donor	2	cds
chr1:178334620-178334622	CEP350	acceptor	2	cds
chr1:178288927-178288925	CEP350	donor	2	cds
chr1:178334620-178334622	CEP350	acceptor	2	cds
chr1:178288927-178288925	CEP350	donor	2	cds
chr1:178334620-178334622	CEP350	acceptor	2	cds
chr1:178120449-178120451	TOR1AIP1	acceptor	2	cds
chr1:178083395-178083393	TOR1AIP2	acceptor	2	cds
chr1:100113602-100113600	AGL	donor	2	cds
chr1:100118775-100118777	AGL	acceptor	2	cds
chr1:100122712-100122714	AGL	acceptor	2	cds
chr1:100150548-100150550	AGL	acceptor	2	cds
chr1:177629660-177629662	C1orf125	acceptor	2	cds
chr1:177684828-177684830	C1orf125	acceptor	2	cds
chr1:177354342-177354344	ABL2	donor	2	cds
chr1:177353275-177353273	ABL2	acceptor	2	cds
chr1:180689715-180689717	FBXO10	acceptor	2	cds
chr1:180709332-180709334	FBXO10	acceptor	2	cds
chr1:179975013-179975011	CACNA1E	donor	2	cds
chr1:179991714-179991716	CACNA1E	acceptor	2	cds
chr1:179992683-179992685	CACNA1E	acceptor	2	cds
chr1:179993705-179993707	CACNA1E	acceptor	2	cds
chr1:179285074-179285072	MR1	donor	2	cds
chr1:179290983-179290985	MR1	acceptor	2	cds
chr1:179285074-179285072	MR1	donor	2	cds
chr1:179287993-179287995	MR1	acceptor	2	cds
chr1:179290983-179290985	MR1	acceptor	2	cds
chr1:179285074-179285072	MR1	donor	2	cds
chr1:179241223-179241221	STX6	acceptor	2	cds
chr1:179223997-179223999	STX6	donor	2	cds
chr1:179241223-179241221	STX6	acceptor	2	cds
chr1:179176803-179176805	FBXO10	acceptor	2	cds
chr1:179170873-179170875	FBXO10	acceptor	2	cds
chr1:179176803-179176805	FBXO10	acceptor	2	cds
chr1:178432651-178432649	QSOX1	donor	2	cds
chr1:175123829-175123831	ASTN1	donor	2	cds
chr1:175297025-175297023	ASTN1	acceptor	2	cds
chr1:175193588-175193586	ASTN1	acceptor	2	cds
chr1:174935349-174935347	PAPPA2	donor	2	cds
chr1:175035819-175035821	PAPPA2	acceptor	2	cds
chr1:174225120-174225122	RFWD2	donor	2	cds
chr1:173615497-173615495	TNR	acceptor	2	cds
chr1:182176337-182176339	GLT25D2	donor	2	cds
chr1:182174795-182174793	GLT25D2	acceptor	2	cds
chr1:173205036-173205038	RABGAP1L	acceptor	2	cds
chr1:172606739-172606741	RABGAP1L	acceptor	2	cds
chr1:177354342-177354344	ABL2	donor	2	cds
chr1:177353275-177353273	ABL2	acceptor	2	cds
chr1:177346214-177346212	ABL2	acceptor	2	cds
chr1:177354342-177354344	ABL2	donor	2	cds
chr1:177353275-177353273	ABL2	acceptor	2	cds
chr1:177346214-177346212	ABL2	acceptor	2	cds
chr1:176749012-176749010	C1orf49	donor	2	cds
chr1:176756633-176756631	C1orf49	donor	2	cds
chr1:176749784-176749786	C1orf49	acceptor	2	cds
chr1:176625857-176625859	RASAL2	acceptor	2	cds
chr1:176169071-176169069	FBXO10	acceptor	2	cds
chr1:176166402-176166400	FBXO10	acceptor	2	cds
chr1:176169071-176169069	FBXO10	acceptor	2	cds
chr1:176166402-176166400	FBXO10	acceptor	2	cds
chr1:176169071-176169069	FBXO10	acceptor	2	cds
chr1:176166402-176166400	FBXO10	acceptor	2	cds
chr1:47539817-47539819	STIL	donor	2	cds
chr1:144248924-144248922	ITGA10	donor	2	cds
chr1:144246245-144246247	ITGA10	acceptor	2	cds
chr1:144249093-144249095	ITGA10	acceptor	2	cds
chr1:144253158-144253160	ITGA10	acceptor	2	cds
chr1:144227816-144227814	PEX11B	donor	2	cds
chr1:144228746-144228744	PEX11B	donor	2	cds
chr1:144219372-144219374	RBM8A	acceptor	2	cds
chr1:144220522-144220524	RBM8A	acceptor	2	cds
chr1:143732525-143732523	PDE4DIP	acceptor	2	cds
chr1:143633405-143633403	PDE4DIP	acceptor	2	cds
chr1:143628107-143628105	PDE4DIP	acceptor	2	cds
chr1:143633405-143633403	PDE4DIP	acceptor	2	cds
chr1:143628107-143628105	PDE4DIP	acceptor	2	cds
chr1:120142749-120142747	REG4	acceptor	2	cds
chr1:120086046-120086044	PHGDH	donor	2	cds
chr1:119763563-119763565	HSD3B2	acceptor	2	cds
chr1:148172048-148172046	MTMR11	acceptor	2	cds
chr1:148169943-148169941	MTMR11	acceptor	2	cds
chr1:148028233-148028235	FCGR1A	acceptor	2	cds
chr1:145554226-145554228	BCL9	acceptor	2	cds
chr1:145139711-145139709	FMO5	acceptor	2	cds
chr1:144410448-144410446	CD160	acceptor	2	cds
chr1:115024402-115024404	AMPD1	donor	2	cds
chr1:115018227-115018225	AMPD1	acceptor	2	cds
chr1:114807382-114807380	TRIM33	acceptor	2	cds
chr1:114296910-114296912	HIPK1	acceptor	2	cds
chr1:114240184-114240182	AP4B1	acceptor	2	cds
chr1:856281-856283	SAMD11	acceptor	2	cds
chr1:114200692-114200694	PTPN22	donor	2	cds
chr1:114200526-114200528	PTPN22	donor	2	cds
chr1:114182766-114182764	PTPN22	acceptor	2	cds
chr1:114177284-114177282	PTPN22	acceptor	2	cds
chr1:114200692-114200694	PTPN22	donor	2	cds
chr1:114200526-114200528	PTPN22	donor	2	cds
chr1:114182766-114182764	PTPN22	acceptor	2	cds
chr1:114177284-114177282	PTPN22	acceptor	2	cds
chr1:114169318-114169316	PTPN22	acceptor	2	cds
chr1:114048943-114048941	PHTF1	acceptor	2	cds
chr1:114048313-114048311	PHTF1	acceptor	2	cds
chr1:117104780-117104778	CD2	donor	2	cds
chr1:117104546-117104548	CD2	acceptor	2	cds
chr1:117108628-117108630	CD2	acceptor	2	cds
chr1:113435529-113435527	LRIG2	donor	2	cds
chr1:113437574-113437576	LRIG2	acceptor	2	cds
chr1:113440018-113440020	LRIG2	acceptor	2	cds
chr1:113442849-113442851	LRIG2	acceptor	2	cds
chr1:113444564-113444566	LRIG2	acceptor	2	cds
chr1:113456623-113456625	LRIG2	acceptor	2	cds
chr1:113458571-113458573	LRIG2	acceptor	2	cds
chr1:113460431-113460433	LRIG2	acceptor	2	cds
chr1:864517-864519	SAMD11	acceptor	2	cds
chr1:119725365-119725363	HAO2	donor	2	cds
chr1:118418747-118418745	SPAG17	acceptor	2	cds
chr1:117810573-117810571	MAN1A2	donor	2	cds
chr1:117428314-117428312	TTF2	donor	2	cds
chr1:117434771-117434769	TTF2	donor	2	cds
chr1:117420324-117420326	TTF2	acceptor	2	cds
chr1:116948171-116948169	IGSF3	acceptor	2	cds
chr1:116880374-116880372	CD58	acceptor	2	cds
chr1:116410855-116410853	SLC22A15	donor	2	cds
chr1:116029674-116029672	VANGL1	donor	2	cds
chr1:115220283-115220281	SYCP1	donor	2	cds
chr1:115200716-115200718	SYCP1	acceptor	2	cds
chr1:115230268-115230270	SYCP1	acceptor	2	cds
chr1:115338841-115338843	SYCP1	acceptor	2	cds
chr1:150134295-150134293	THEM4	acceptor	2	cds
chr1:150052585-150052587	RORC	donor	2	cds
chr1:150068559-150068557	RORC	acceptor	2	cds
chr1:150053796-150053794	RORC	acceptor	2	cds
chr1:150052585-150052587	RORC	donor	2	cds
chr1:150053796-150053794	RORC	acceptor	2	cds
chr1:149945321-149945323	TNRC4	donor	2	cds
chr1:149851613-149851611	SNX27	donor	2	cds
chr1:149818835-149818833	TUFT1	donor	2	cds
chr1:151999491-151999489	INTS3	donor	2	cds
chr1:152000019-152000017	INTS3	donor	2	cds
chr1:151979750-151979752	INTS3	acceptor	2	cds
chr1:152009784-152009786	INTS3	acceptor	2	cds
chr1:151924905-151924907	NPR1	acceptor	2	cds
chr1:151927152-151927154	NPR1	acceptor	2	cds
chr1:151906654-151906656	ILF2	donor	2	cds
chr1:151903231-151903229	ILF2	acceptor	2	cds
chr1:151897989-151897987	SNAPAP	donor	2	cds
chr1:151898237-151898239	SNAPAP	acceptor	2	cds
chr1:151881345-151881347	C1orf77	acceptor	2	cds
chr1:151854123-151854121	S100A14	acceptor	2	cds
chr1:151779306-151779304	S100A5	acceptor	2	cds
chr1:149045783-149045785	CTSK	donor	2	cds
chr1:148990878-148990880	CTSS	donor	2	cds
chr1:6454402-6454404	PLEKHG5	donor	2	cds
chr1:148795261-148795263	ADAMTSL4	acceptor	2	cds
chr1:148796249-148796251	ADAMTSL4	acceptor	2	cds
chr1:148795261-148795263	ADAMTSL4	acceptor	2	cds
chr1:148796249-148796251	ADAMTSL4	acceptor	2	cds
chr1:148726619-148726617	TARS2	donor	2	cds
chr1:148582555-148582553	PRPF3	donor	2	cds
chr1:148583533-148583535	PRPF3	acceptor	2	cds
chr1:148585117-148585119	PRPF3	acceptor	2	cds
chr1:6454402-6454404	PLEKHG5	donor	2	cds
chr1:149664054-149664056	POGZ	donor	2	cds
chr1:149639288-149639286	PSMB4	donor	2	cds
chr1:149583296-149583298	RFX5	donor	2	cds
chr1:149582778-149582780	RFX5	donor	2	cds
chr1:149527809-149527807	ZNF687	donor	2	cds
chr1:149505619-149505621	FBXO10	acceptor	2	cds
chr1:149466503-149466501	PIP5K1A	donor	2	cds
chr1:149417246-149417244	VPS72	acceptor	2	cds
chr1:161309218-161309220	RGS4	acceptor	2	cds
chr1:149377413-149377415	SEMA6C	donor	2	cds
chr1:149377206-149377204	SEMA6C	acceptor	2	cds
chr1:149376900-149376898	SEMA6C	acceptor	2	cds
chr1:149332489-149332487	FBXO10	donor	2	cds
chr1:161309218-161309220	RGS4	acceptor	2	cds
chr1:180839098-180839096	RGS16	acceptor	2	cds
chr1:180901726-180901728	RGS8	donor	2	cds
chr1:180883892-180883894	RGS8	donor	2	cds
chr1:6454402-6454404	PLEKHG5	donor	2	cds
chr1:149201259-149201257	SETDB1	donor	2	cds
chr1:149201686-149201688	SETDB1	acceptor	2	cds
chr1:1223610-1223612	CENTB5	donor	2	cds
chr1:1223062-1223064	CENTB5	donor	2	cds
chr1:1221451-1221453	CENTB5	donor	2	cds
chr1:1221877-1221875	CENTB5	acceptor	2	cds
chr1:1219872-1219870	CENTB5	acceptor	2	cds
chr1:1223610-1223612	CENTB5	donor	2	cds
chr1:1223062-1223064	CENTB5	donor	2	cds
chr1:1221451-1221453	CENTB5	donor	2	cds
chr1:1221877-1221875	CENTB5	acceptor	2	cds
chr1:1219872-1219870	CENTB5	acceptor	2	cds
chr1:1233009-1233011	CENTB5	donor	2	cds
chr1:1223610-1223612	CENTB5	donor	2	cds
chr1:1223062-1223064	CENTB5	donor	2	cds
chr1:1221451-1221453	CENTB5	donor	2	cds
chr1:1221877-1221875	CENTB5	acceptor	2	cds
chr1:1219872-1219870	CENTB5	acceptor	2	cds
chr1:1237682-1237684	CPSF3L	donor	2	cds
chr1:1240206-1240204	CPSF3L	acceptor	2	cds
chr1:1237682-1237684	CPSF3L	donor	2	cds
chr1:1240206-1240204	CPSF3L	acceptor	2	cds
chr1:1237682-1237684	CPSF3L	donor	2	cds
chr1:1240206-1240204	CPSF3L	acceptor	2	cds
chr1:1237682-1237684	CPSF3L	donor	2	cds
chr1:1240206-1240204	CPSF3L	acceptor	2	cds
chr1:1248417-1248419	CPSF3L	donor	2	cds
chr1:1237682-1237684	CPSF3L	donor	2	cds
chr1:1240206-1240204	CPSF3L	acceptor	2	cds
chr1:1237682-1237684	CPSF3L	donor	2	cds
chr1:1240206-1240204	CPSF3L	acceptor	2	cds
chr1:96989568-96989570	PTBP2	acceptor	2	cds
chr1:97051419-97051421	PTBP2	acceptor	2	cds
chr1:1237682-1237684	CPSF3L	donor	2	cds
chr1:95078182-95078180	SLC44A3	donor	2	cds
chr1:95132961-95132963	SLC44A3	acceptor	2	cds
chr1:94713757-94713759	ABCD3	acceptor	2	cds
chr1:94737088-94737090	ABCD3	acceptor	2	cds
chr1:1129212-1129210	TNFRSF18	acceptor	2	cds
chr1:1142932-1142930	SDF4	acceptor	2	cds
chr1:101134489-101134487	SLC30A7	donor	2	cds
chr1:101150255-101150257	SLC30A7	acceptor	2	cds
chr1:100967250-100967252	VCAM1	acceptor	2	cds
chr1:1169349-1169347	FAM132A	acceptor	2	cds
chr1:100371462-100371460	CCDC76	donor	2	cds
chr1:100345055-100345057	SASS6	donor	2	cds
chr1:1205912-1205910	SCNN1D	donor	2	cds
chr1:89500673-89500671	GBP5	acceptor	2	cds
chr1:1266907-1266909	FBXO10	donor	2	cds
chr1:1263897-1263895	FBXO10	acceptor	2	cds
chr1:1280690-1280692	MXRA8	donor	2	cds
chr1:86594712-86594714	ODF2L	donor	2	cds
chr1:86591129-86591131	ODF2L	donor	2	cds
chr1:86614690-86614688	ODF2L	acceptor	2	cds
chr1:86594712-86594714	ODF2L	donor	2	cds
chr1:86591129-86591131	ODF2L	donor	2	cds
chr1:86614690-86614688	ODF2L	acceptor	2	cds
chr1:85917053-85917051	C1orf181	acceptor	2	cds
chr1:94116007-94116005	DNTTIP2	acceptor	2	cds
chr1:93805637-93805635	BCAR3	acceptor	2	cds
chr1:93789253-93789251	FNBP1L	donor	2	cds
chr1:93767796-93767798	FNBP1L	acceptor	2	cds
chr1:93784986-93784988	FNBP1L	acceptor	2	cds
chr1:93767796-93767798	FNBP1L	acceptor	2	cds
chr1:93784986-93784988	FNBP1L	acceptor	2	cds
chr1:93492760-93492758	CCDC18	donor	2	cds
chr1:93431760-93431762	CCDC18	acceptor	2	cds
chr1:93440036-93440038	CCDC18	acceptor	2	cds
chr1:93484249-93484251	CCDC18	acceptor	2	cds
chr1:93071689-93071691	RPL5	acceptor	2	cds
chr1:92904138-92904136	EVI5	acceptor	2	cds
chr1:92864080-92864078	EVI5	acceptor	2	cds
chr1:92721515-92721517	GFI1	donor	2	cds
chr1:92539736-92539734	RPAP2	donor	2	cds
chr1:92571619-92571617	RPAP2	donor	2	cds
chr1:92480356-92480358	C1orf146	acceptor	2	cds
chr1:91946805-91946807	TGFBR3	donor	2	cds
chr1:1265278-1265280	FBXO10	donor	2	cds
chr1:1263897-1263895	FBXO10	acceptor	2	cds
chr1:110686416-110686414	RBM15	donor	2	cds
chr1:110577055-110577057	KCNC4	acceptor	2	cds
chr1:110536846-110536844	SLC6A17	donor	2	cds
chr1:110382827-110382829	FAM40A	acceptor	2	cds
chr1:110388984-110388986	FAM40A	acceptor	2	cds
chr1:891946-891948	PLEKHN1	acceptor	2	cds
chr1:896004-896002	PLEKHN1	donor	2	cds
chr1:891946-891948	PLEKHN1	acceptor	2	cds
chr1:110268920-110268922	CSF1	acceptor	2	cds
chr1:110095422-110095424	EPS8L3	donor	2	cds
chr1:110082429-110082431	GSTM3	donor	2	cds
chr1:110057711-110057709	GSTM5	donor	2	cds
chr1:110033275-110033273	GSTM1	donor	2	cds
chr1:110013517-110013515	GSTM2	donor	2	cds
chr1:879244-879246	NOC2L	donor	2	cds
chr1:877652-877654	NOC2L	donor	2	cds
chr1:873371-873373	NOC2L	donor	2	cds
chr1:871413-871415	NOC2L	donor	2	cds
chr1:878532-878530	NOC2L	acceptor	2	cds
chr1:879244-879246	NOC2L	donor	2	cds
chr1:877652-877654	NOC2L	donor	2	cds
chr1:873371-873373	NOC2L	donor	2	cds
chr1:871413-871415	NOC2L	donor	2	cds
chr1:878532-878530	NOC2L	acceptor	2	cds
chr1:112104996-112104994	DDX20	donor	2	cds
chr1:112105370-112105372	DDX20	acceptor	2	cds
chr1:111770579-111770581	OVGP1	donor	2	cds
chr1:111759490-111759488	OVGP1	acceptor	2	cds
chr1:143328506-143328508	NBPF20	acceptor	2	cds
chr1:143525098-143525100	NBPF20	acceptor	2	cds
chr1:111580168-111580170	CHI3L2	acceptor	2	cds
chr1:108972952-108972950	FAM102B	donor	2	cds
chr1:108529970-108529972	SLC25A24	donor	2	cds
chr1:1108293-1108291	TTLL10	donor	2	cds
chr1:1110355-1110353	TTLL10	donor	2	cds
chr1:1121962-1121960	TTLL10	donor	2	cds
chr1:110001817-110001815	GSTM4	donor	2	cds
chr1:109973638-109973636	AMPD2	donor	2	cds
chr1:109969447-109969449	AMPD2	acceptor	2	cds
chr1:109973638-109973636	AMPD2	donor	2	cds
chr1:109969447-109969449	AMPD2	acceptor	2	cds
chr1:109642403-109642401	MYBPHL	acceptor	2	cds
chr1:109641335-109641333	MYBPHL	acceptor	2	cds
chr1:109516714-109516712	KIAA1324	donor	2	cds
chr1:109529189-109529191	KIAA1324	acceptor	2	cds
chr1:109536755-109536757	KIAA1324	acceptor	2	cds
chr1:109547088-109547090	KIAA1324	acceptor	2	cds
chr1:109281221-109281223	CLCC1	donor	2	cds
chr1:109281564-109281562	CLCC1	acceptor	2	cds
chr1:174225120-174225122	RFWD2	donor	2	cds
chr1:7792671-7792669	PER3	donor	2	cds
chr1:7785693-7785695	PER3	acceptor	2	cds
chr1:172606739-172606741	RABGAP1L	acceptor	2	cds
chr1:171991684-171991686	KLHL20	acceptor	2	cds
chr1:171772802-171772800	SLC9A11	acceptor	2	cds
chr1:170787392-170787390	C1orf9	donor	2	cds
chr1:170804781-170804783	C1orf9	acceptor	2	cds
chr1:170806425-170806427	C1orf9	acceptor	2	cds
chr1:170787392-170787390	C1orf9	donor	2	cds
chr1:170804781-170804783	C1orf9	acceptor	2	cds
chr1:170806425-170806427	C1orf9	acceptor	2	cds
chr1:170027779-170027781	KIAA0859	acceptor	2	cds
chr1:178402352-178402350	QSOX1	donor	2	cds
chr1:178418078-178418076	QSOX1	donor	2	cds
chr1:178402352-178402350	QSOX1	donor	2	cds
chr1:178418078-178418076	QSOX1	donor	2	cds
chr1:178120449-178120451	TOR1AIP1	acceptor	2	cds
chr1:177629660-177629662	C1orf125	acceptor	2	cds
chr1:177769552-177769554	C1orf125	acceptor	2	cds
chr1:177629660-177629662	C1orf125	acceptor	2	cds
chr1:177769552-177769554	C1orf125	acceptor	2	cds
chr1:177286126-177286124	FAM20B	donor	2	cds
chr1:176625857-176625859	RASAL2	acceptor	2	cds
chr1:175123829-175123831	ASTN1	donor	2	cds
chr1:175297025-175297023	ASTN1	acceptor	2	cds
chr1:175193588-175193586	ASTN1	acceptor	2	cds
chr1:175123829-175123831	ASTN1	donor	2	cds
chr1:175297025-175297023	ASTN1	acceptor	2	cds
chr1:175193588-175193586	ASTN1	acceptor	2	cds
chr1:7829338-7829340	UTS2	donor	2	cds
chr1:7829414-7829412	UTS2	acceptor	2	cds
chr1:174225120-174225122	RFWD2	donor	2	cds
chr1:166432408-166432410	TIPRL	acceptor	2	cds
chr1:166187724-166187722	IQWD1	donor	2	cds
chr1:166258912-166258910	IQWD1	donor	2	cds
chr1:166187724-166187722	IQWD1	donor	2	cds
chr1:166115974-166115976	FIG4	donor	2	cds
chr1:166114307-166114309	FIG4	donor	2	cds
chr1:166084352-166084350	FIG4	acceptor	2	cds
chr1:166009096-166009098	MPZL1	acceptor	2	cds
chr1:165676629-165676627	CD247	acceptor	2	cds
chr1:165671293-165671291	CD247	acceptor	2	cds
chr1:165633854-165633856	POU2F1	acceptor	2	cds
chr1:165648886-165648888	POU2F1	acceptor	2	cds
chr1:165252146-165252144	MAEL	donor	2	cds
chr1:165172599-165172597	C1orf32	acceptor	2	cds
chr1:164132196-164132194	UCK2	donor	2	cds
chr1:163990136-163990134	TMCO1	acceptor	2	cds
chr1:163645416-163645418	RXRG	donor	2	cds
chr1:163644180-163644178	RXRG	acceptor	2	cds
chr1:163057488-163057486	PBX1	donor	2	cds
chr1:169964334-169964332	VAMP4	acceptor	2	cds
chr1:169435254-169435252	FMO2	donor	2	cds
chr1:169349770-169349772	FMO3	acceptor	2	cds
chr1:168275054-168275052	KIFAP3	acceptor	2	cds
chr1:168208364-168208362	KIFAP3	acceptor	2	cds
chr1:168066515-168066513	C1orf112	donor	2	cds
chr1:7785693-7785695	PER3	acceptor	2	cds
chr1:167342789-167342787	ATP1B1	donor	2	cds
chr1:196157415-196157413	LHX9	donor	2	cds
chr1:195663206-195663208	CRB1	acceptor	2	cds
chr1:9040897-9040895	SLC2A5	acceptor	2	cds
chr1:194962222-194962224	CFH	acceptor	2	cds
chr1:194471738-194471740	KCNT2	donor	2	cds
chr1:194577982-194577980	KCNT2	acceptor	2	cds
chr1:194562643-194562641	KCNT2	acceptor	2	cds
chr1:191365997-191365995	CDC73	donor	2	cds
chr1:199724736-199724734	CSRP1	acceptor	2	cds
chr1:199651006-199651004	TNNI1	acceptor	2	cds
chr1:199650401-199650399	TNNI1	acceptor	2	cds
chr1:199618963-199618961	LAD1	acceptor	2	cds
chr1:199595373-199595375	TNNT2	donor	2	cds
chr1:199603979-199603977	TNNT2	acceptor	2	cds
chr1:199595373-199595375	TNNT2	donor	2	cds
chr1:199603979-199603977	TNNT2	acceptor	2	cds
chr1:199595373-199595375	TNNT2	donor	2	cds
chr1:199603979-199603977	TNNT2	acceptor	2	cds
chr1:199595373-199595375	TNNT2	donor	2	cds
chr1:199603979-199603977	TNNT2	acceptor	2	cds
chr1:199555630-199555628	PKP1	donor	2	cds
chr1:199387604-199387602	TMEM9	acceptor	2	cds
chr1:9562598-9562600	SLC25A33	acceptor	2	cds
chr1:109615442-109615440	CELSR2	donor	2	cds
chr1:109613254-109613256	CELSR2	acceptor	2	cds
chr1:109613568-109613570	CELSR2	acceptor	2	cds
chr1:199235097-199235099	KIF21B	donor	2	cds
chr1:199234327-199234325	KIF21B	acceptor	2	cds
chr1:199224296-199224294	KIF21B	acceptor	2	cds
chr1:199222953-199222951	KIF21B	acceptor	2	cds
chr1:199143584-199143586	C1orf106	acceptor	2	cds
chr1:199144480-199144482	C1orf106	acceptor	2	cds
chr1:199085988-199085986	CAMSAP1L1	donor	2	cds
chr1:199043126-199043128	CAMSAP1L1	acceptor	2	cds
chr1:199077744-199077746	CAMSAP1L1	acceptor	2	cds
chr1:198851361-198851359	KIF14	acceptor	2	cds
chr1:198841142-198841140	KIF14	acceptor	2	cds
chr1:198835865-198835863	KIF14	acceptor	2	cds
chr1:198825121-198825119	KIF14	acceptor	2	cds
chr1:198811443-198811441	KIF14	acceptor	2	cds
chr1:196967481-196967479	PTPRC	donor	2	cds
chr1:196988527-196988525	PTPRC	donor	2	cds
chr1:196968051-196968053	PTPRC	acceptor	2	cds
chr1:196983860-196983862	PTPRC	acceptor	2	cds
chr1:196986243-196986245	PTPRC	acceptor	2	cds
chr1:196988345-196988347	PTPRC	acceptor	2	cds
chr1:181782098-181782096	SMG7	donor	2	cds
chr1:181768921-181768923	SMG7	acceptor	2	cds
chr1:181782098-181782096	SMG7	donor	2	cds
chr1:181768921-181768923	SMG7	acceptor	2	cds
chr1:181782098-181782096	SMG7	donor	2	cds
chr1:181768921-181768923	SMG7	acceptor	2	cds
chr1:8846536-8846538	ENO1	donor	2	cds
chr1:181522547-181522545	NMNAT2	acceptor	2	cds
chr1:181514388-181514386	NMNAT2	acceptor	2	cds
chr1:181522547-181522545	NMNAT2	acceptor	2	cds
chr1:181514388-181514386	NMNAT2	acceptor	2	cds
chr1:8540170-8540168	RERE	acceptor	2	cds
chr1:8523965-8523963	RERE	acceptor	2	cds
chr1:8340840-8340842	RERE	donor	2	cds
chr1:8540170-8540168	RERE	acceptor	2	cds
chr1:8523965-8523963	RERE	acceptor	2	cds
chr1:8340840-8340842	RERE	donor	2	cds
chr1:181039455-181039457	NPL	acceptor	2	cds
chr1:180901726-180901728	RGS8	donor	2	cds
chr1:180883892-180883894	RGS8	donor	2	cds
chr1:180622886-180622888	GLUL	donor	2	cds
chr1:180623051-180623049	GLUL	acceptor	2	cds
chr1:180622161-180622159	GLUL	acceptor	2	cds
chr1:180622886-180622888	GLUL	donor	2	cds
chr1:180623051-180623049	GLUL	acceptor	2	cds
chr1:180622161-180622159	GLUL	acceptor	2	cds
chr1:179975013-179975011	CACNA1E	donor	2	cds
chr1:180011990-180011988	CACNA1E	donor	2	cds
chr1:179951096-179951098	CACNA1E	acceptor	2	cds
chr1:179991714-179991716	CACNA1E	acceptor	2	cds
chr1:179992683-179992685	CACNA1E	acceptor	2	cds
chr1:179993705-179993707	CACNA1E	acceptor	2	cds
chr1:180019437-180019439	CACNA1E	acceptor	2	cds
chr1:179285074-179285072	MR1	donor	2	cds
chr1:179287993-179287995	MR1	acceptor	2	cds
chr1:179290983-179290985	MR1	acceptor	2	cds
chr1:179223997-179223999	STX6	donor	2	cds
chr1:179241223-179241221	STX6	acceptor	2	cds
chr1:179039146-179039148	XPR1	acceptor	2	cds
chr1:178484042-178484044	LHX4	acceptor	2	cds
chr1:178509942-178509944	LHX4	acceptor	2	cds
chr1:190812119-190812117	RGS1	donor	2	cds
chr1:190394972-190394974	RGS18	acceptor	2	cds
chr1:190396130-190396132	RGS18	acceptor	2	cds
chr1:91623380-91623378	HFM1	acceptor	2	cds
chr1:184537346-184537348	PRG4	acceptor	2	cds
chr1:231460394-231460396	FBXO10	donor	2	cds
chr1:231439350-231439348	FBXO10	acceptor	2	cds
chr1:231420301-231420299	FBXO10	acceptor	2	cds
chr1:231219524-231219522	FBXO10	acceptor	2	cds
chr1:8846536-8846538	ENO1	donor	2	cds
chr1:183387691-183387689	C1orf25	acceptor	2	cds
chr1:183373552-183373550	C1orf25	acceptor	2	cds
chr1:150352179-150352177	TCHH	acceptor	2	cds
chr1:182947479-182947481	EDEM3	donor	2	cds
chr1:182946305-182946303	EDEM3	acceptor	2	cds
chr1:154371393-154371391	LMNA	donor	2	cds
chr1:154375494-154375496	LMNA	acceptor	2	cds
chr1:154294485-154294483	FBXO10	donor	2	cds
chr1:154201544-154201542	ARHGEF2	acceptor	2	cds
chr1:154199599-154199597	ARHGEF2	acceptor	2	cds
chr1:154165708-154165710	KIAA0907	donor	2	cds
chr1:154158273-154158275	KIAA0907	donor	2	cds
chr1:154154088-154154086	KIAA0907	acceptor	2	cds
chr1:6570282-6570280	ZBTB48	donor	2	cds
chr1:154050865-154050863	GON4L	acceptor	2	cds
chr1:153958036-153958034	DAP3	donor	2	cds
chr1:153961906-153961904	DAP3	donor	2	cds
chr1:153847526-153847524	MSTO1	donor	2	cds
chr1:153554709-153554707	FDPS	donor	2	cds
chr1:153556346-153556344	FDPS	donor	2	cds
chr1:153546457-153546459	FDPS	acceptor	2	cds
chr1:153555079-153555081	FDPS	acceptor	2	cds
chr1:153532077-153532079	PKLR	donor	2	cds
chr1:153531528-153531530	PKLR	donor	2	cds
chr1:153537293-153537295	PKLR	donor	2	cds
chr1:153532077-153532079	PKLR	donor	2	cds
chr1:153531528-153531530	PKLR	donor	2	cds
chr1:153523587-153523589	HCN3	acceptor	2	cds
chr1:153503143-153503145	FBXO10	donor	2	cds
chr1:153500966-153500964	FBXO10	acceptor	2	cds
chr1:153495240-153495242	SCAMP3	donor	2	cds
chr1:154937075-154937073	CRABP2	acceptor	2	cds
chr1:154883216-154883218	BCAN	acceptor	2	cds
chr1:32453989-32453991	FBXO10	acceptor	2	cds
chr1:154835447-154835445	GPATCH4	acceptor	2	cds
chr1:37958318-37958316	FBXO10	acceptor	2	cds
chr1:154571125-154571127	CCT3	donor	2	cds
chr1:154548637-154548635	CCT3	acceptor	2	cds
chr1:154571125-154571127	CCT3	donor	2	cds
chr1:154548637-154548635	CCT3	acceptor	2	cds
chr1:154511011-154511013	SMG5	donor	2	cds
chr1:154499807-154499809	SMG5	donor	2	cds
chr1:154497824-154497822	SMG5	acceptor	2	cds
chr1:154479447-154479449	BGLAP	acceptor	2	cds
chr1:154444300-154444302	SLC25A44	acceptor	2	cds
chr1:154399510-154399508	SEMA4A	donor	2	cds
chr1:152824850-152824852	ADAR	donor	2	cds
chr1:152668295-152668297	IL6R	acceptor	2	cds
chr1:152569914-152569916	ATP8B2	acceptor	2	cds
chr1:152581895-152581897	ATP8B2	acceptor	2	cds
chr1:152583494-152583496	ATP8B2	acceptor	2	cds
chr1:152569914-152569916	ATP8B2	acceptor	2	cds
chr1:152512701-152512699	HAX1	donor	2	cds
chr1:152473860-152473858	UBAP2L	donor	2	cds
chr1:152444739-152444737	C1orf189	acceptor	2	cds
chr1:152375073-152375071	NUP210L	acceptor	2	cds
chr1:152261444-152261442	NUP210L	acceptor	2	cds
chr1:152207800-152207798	CREB3L4	donor	2	cds
chr1:152194090-152194088	CRTC2	acceptor	2	cds
chr1:152016988-152016986	SLC27A3	donor	2	cds
chr1:152018314-152018312	SLC27A3	donor	2	cds
chr1:152015617-152015619	SLC27A3	acceptor	2	cds
chr1:152017260-152017262	SLC27A3	acceptor	2	cds
chr1:153449186-153449184	MTX1	donor	2	cds
chr1:153437506-153437508	THBS3	donor	2	cds
chr1:153436863-153436865	THBS3	donor	2	cds
chr1:153413130-153413128	TRIM46	donor	2	cds
chr1:158403494-158403492	ATP1A4	donor	2	cds
chr1:158413019-158413017	ATP1A4	donor	2	cds
chr1:158403691-158403693	ATP1A4	acceptor	2	cds
chr1:153307952-153307954	EFNA4	acceptor	2	cds
chr1:153293413-153293415	ADAM15	acceptor	2	cds
chr1:153294889-153294891	ADAM15	acceptor	2	cds
chr1:153297345-153297347	ADAM15	acceptor	2	cds
chr1:153293413-153293415	ADAM15	acceptor	2	cds
chr1:153294889-153294891	ADAM15	acceptor	2	cds
chr1:153297345-153297347	ADAM15	acceptor	2	cds
chr1:153293413-153293415	ADAM15	acceptor	2	cds
chr1:153294889-153294891	ADAM15	acceptor	2	cds
chr1:153297345-153297347	ADAM15	acceptor	2	cds
chr1:153293413-153293415	ADAM15	acceptor	2	cds
chr1:153294889-153294891	ADAM15	acceptor	2	cds
chr1:153297345-153297347	ADAM15	acceptor	2	cds
chr1:153293413-153293415	ADAM15	acceptor	2	cds
chr1:153294889-153294891	ADAM15	acceptor	2	cds
chr1:153297345-153297347	ADAM15	acceptor	2	cds
chr1:153293413-153293415	ADAM15	acceptor	2	cds
chr1:153294889-153294891	ADAM15	acceptor	2	cds
chr1:153297345-153297347	ADAM15	acceptor	2	cds
chr1:153282610-153282608	DCST1	donor	2	cds
chr1:153286413-153286411	DCST1	donor	2	cds
chr1:153280496-153280498	DCST1	acceptor	2	cds
chr1:153223169-153223167	FLAD1	donor	2	cds
chr1:153204882-153204880	SHC1	acceptor	2	cds
chr1:153191022-153191020	PBXIP1	acceptor	2	cds
chr1:159443014-159443012	NDUFS2	donor	2	cds
chr1:159439850-159439852	NDUFS2	acceptor	2	cds
chr1:159407447-159407449	PPOX	acceptor	2	cds
chr1:223222004-223222006	FBXO10	acceptor	2	cds
chr1:159310131-159310133	PVRL4	donor	2	cds
chr1:159309300-159309298	PVRL4	acceptor	2	cds
chr1:159288778-159288776	ARHGAP30	acceptor	2	cds
chr1:159288130-159288128	ARHGAP30	acceptor	2	cds
chr1:159288778-159288776	ARHGAP30	acceptor	2	cds
chr1:159288130-159288128	ARHGAP30	acceptor	2	cds
chr1:159276745-159276743	USF1	acceptor	2	cds
chr1:159257423-159257425	FBXO10	donor	2	cds
chr1:159190865-159190863	ITLN2	acceptor	2	cds
chr1:159117001-159117003	ITLN1	donor	2	cds
chr1:159074933-159074931	CD244	acceptor	2	cds
chr1:159054734-159054732	LY9	donor	2	cds
chr1:159050049-159050051	LY9	acceptor	2	cds
chr1:158986234-158986236	SLAMF7	acceptor	2	cds
chr1:158987758-158987760	SLAMF7	acceptor	2	cds
chr1:158988599-158988601	SLAMF7	acceptor	2	cds
chr1:7749105-7749107	CAMTA1	acceptor	2	cds
chr1:160580248-160580250	NOS1AP	acceptor	2	cds
chr1:160236526-160236528	OLFML2B	donor	2	cds
chr1:160194859-160194861	ATF6	acceptor	2	cds
chr1:159963116-159963118	FCRLB	acceptor	2	cds
chr1:159909388-159909390	FCGR2B	acceptor	2	cds
chr1:159602693-159602691	C1orf192	acceptor	2	cds
chr1:159543119-159543121	MPZ	donor	2	cds
chr1:145593066-145593064	ACP6	acceptor	2	cds
chr1:156855633-156855635	SPTA1	donor	2	cds
chr1:156885068-156885066	SPTA1	acceptor	2	cds
chr1:156878957-156878955	SPTA1	acceptor	2	cds
chr1:156871090-156871088	SPTA1	acceptor	2	cds
chr1:156864138-156864136	SPTA1	acceptor	2	cds
chr1:156851818-156851816	SPTA1	acceptor	2	cds
chr1:151697972-151697974	S100A7	donor	2	cds
chr1:144290306-144290308	PIAS3	acceptor	2	cds
chr1:144295838-144295840	PIAS3	acceptor	2	cds
chr1:156040526-156040524	FCRL1	acceptor	2	cds
chr1:156006565-156006563	FCRL2	acceptor	2	cds
chr1:155985375-155985373	FCRL2	acceptor	2	cds
chr1:155926666-155926668	FCRL3	donor	2	cds
chr1:155933839-155933837	FCRL3	acceptor	2	cds
chr1:155823689-155823691	FCRL4	donor	2	cds
chr1:155818059-155818057	FCRL4	acceptor	2	cds
chr1:155183075-155183077	ARHGEF11	donor	2	cds
chr1:155178277-155178279	ARHGEF11	donor	2	cds
chr1:155199721-155199719	ARHGEF11	acceptor	2	cds
chr1:155192216-155192214	ARHGEF11	acceptor	2	cds
chr1:155183867-155183865	ARHGEF11	acceptor	2	cds
chr1:155180850-155180848	ARHGEF11	acceptor	2	cds
chr1:155183075-155183077	ARHGEF11	donor	2	cds
chr1:155178277-155178279	ARHGEF11	donor	2	cds
chr1:155199721-155199719	ARHGEF11	acceptor	2	cds
chr1:155192216-155192214	ARHGEF11	acceptor	2	cds
chr1:155183867-155183865	ARHGEF11	acceptor	2	cds
chr1:155180850-155180848	ARHGEF11	acceptor	2	cds
chr1:155166944-155166946	C1orf92	acceptor	2	cds
chr1:155110378-155110376	NTRK1	donor	2	cds
chr1:155115779-155115777	NTRK1	donor	2	cds
chr1:155110378-155110376	NTRK1	donor	2	cds
chr1:155115779-155115777	NTRK1	donor	2	cds
chr1:155082365-155082367	INSRR	donor	2	cds
chr1:155082032-155082034	INSRR	donor	2	cds
chr1:155080697-155080695	INSRR	acceptor	2	cds
chr1:155110378-155110376	NTRK1	donor	2	cds
chr1:155115779-155115777	NTRK1	donor	2	cds
chr1:158856189-158856191	SLAMF1	donor	2	cds
chr1:158871312-158871310	SLAMF1	acceptor	2	cds
chr1:158725582-158725580	SLAMF6	acceptor	2	cds
chr1:158723169-158723167	SLAMF6	acceptor	2	cds
chr1:158581241-158581239	NCSTN	donor	2	cds
chr1:158460964-158460962	WDR42A	acceptor	2	cds
chr1:158431538-158431536	CASQ1	donor	2	cds
chr1:7720605-7720607	CAMTA1	acceptor	2	cds
chr1:7749105-7749107	CAMTA1	acceptor	2	cds
chr1:158372787-158372785	ATP1A2	donor	2	cds
chr1:158371558-158371560	ATP1A2	acceptor	2	cds
chr1:158376306-158376308	ATP1A2	acceptor	2	cds
chr1:158321297-158321295	KCNJ9	donor	2	cds
chr1:6618763-6618765	DNAJC11	donor	2	cds
chr1:6627322-6627320	DNAJC11	acceptor	2	cds
chr1:158172810-158172812	IGSF9	donor	2	cds
chr1:158164171-158164173	IGSF9	donor	2	cds
chr1:158109355-158109357	CCDC19	donor	2	cds
chr1:158120980-158120978	CCDC19	acceptor	2	cds
chr1:158108978-158108976	CCDC19	acceptor	2	cds
chr1:158091441-158091439	VSIG8	acceptor	2	cds
chr1:6618763-6618765	DNAJC11	donor	2	cds
chr1:6627322-6627320	DNAJC11	acceptor	2	cds
chr1:157432869-157432867	CADM3	donor	2	cds
chr1:3385037-3385035	ARHGEF16	donor	2	cds
chr1:3417971-3417973	MEGF6	donor	2	cds
chr1:3414216-3414218	MEGF6	donor	2	cds
chr1:3407056-3407058	MEGF6	donor	2	cds
chr1:3406009-3406011	MEGF6	donor	2	cds
chr1:3411767-3411765	MEGF6	acceptor	2	cds
chr1:3408346-3408344	MEGF6	acceptor	2	cds
chr1:3406349-3406347	MEGF6	acceptor	2	cds
chr1:3404924-3404922	MEGF6	acceptor	2	cds
chr1:3417971-3417973	MEGF6	donor	2	cds
chr1:3414216-3414218	MEGF6	donor	2	cds
chr1:3407056-3407058	MEGF6	donor	2	cds
chr1:3406009-3406011	MEGF6	donor	2	cds
chr1:3411767-3411765	MEGF6	acceptor	2	cds
chr1:3408346-3408344	MEGF6	acceptor	2	cds
chr1:3406349-3406347	MEGF6	acceptor	2	cds
chr1:3404924-3404922	MEGF6	acceptor	2	cds
chr1:3553829-3553831	WDR8	donor	2	cds
chr1:3636478-3636476	TP73	donor	2	cds
chr1:3637492-3637490	TP73	donor	2	cds
chr1:3309425-3309423	PRDM16	donor	2	cds
chr1:3309214-3309216	PRDM16	acceptor	2	cds
chr1:3309425-3309423	PRDM16	donor	2	cds
chr1:3309214-3309216	PRDM16	acceptor	2	cds
chr1:3385037-3385035	ARHGEF16	donor	2	cds
chr1:155147160-155147158	PEAR1	donor	2	cds
chr1:155143052-155143054	PEAR1	acceptor	2	cds
chr1:3764144-3764142	FBXO10	donor	2	cds
chr1:15927442-15927440	FBXO10	donor	2	cds
chr1:15927160-15927162	FBXO10	acceptor	2	cds
chr1:17593168-17593166	PADI6	donor	2	cds
chr1:17579001-17579003	PADI6	acceptor	2	cds
chr1:17593382-17593384	PADI6	acceptor	2	cds
chr1:51550376-51550378	C1orf34	donor	2	cds
chr1:51549582-51549580	C1orf34	acceptor	2	cds
chr1:51532772-51532770	C1orf34	acceptor	2	cds
chr1:51528380-51528378	C1orf34	acceptor	2	cds
chr1:28436934-28436936	ATPIF1	acceptor	2	cds
chr1:2115294-2115296	C1orf86	donor	2	cds
chr1:2405920-2405918	PLCH2	donor	2	cds
chr1:2416154-2416156	PLCH2	acceptor	2	cds
chr1:2405920-2405918	PLCH2	donor	2	cds
chr1:2416154-2416156	PLCH2	acceptor	2	cds
chr1:2405920-2405918	PLCH2	donor	2	cds
chr1:2416154-2416156	PLCH2	acceptor	2	cds
chr1:2508597-2508595	C1orf93	donor	2	cds
chr1:2509755-2509753	C1orf93	donor	2	cds
chr1:2509039-2509041	C1orf93	acceptor	2	cds
chr1:2508597-2508595	C1orf93	donor	2	cds
chr1:2509755-2509753	C1orf93	donor	2	cds
chr1:2509039-2509041	C1orf93	acceptor	2	cds
chr1:2509755-2509753	C1orf93	donor	2	cds
chr1:25559737-25559739	TMEM50A	acceptor	2	cds
chr1:161584176-161584178	NUF2	acceptor	2	cds
chr1:2508597-2508595	C1orf93	donor	2	cds
chr1:2509755-2509753	C1orf93	donor	2	cds
chr1:2509039-2509041	C1orf93	acceptor	2	cds
chr1:26399139-26399137	CATSPER4	donor	2	cds
chr1:26400600-26400598	CATSPER4	donor	2	cds
chr1:3764144-3764142	FBXO10	donor	2	cds
chr1:3772427-3772425	FBXO10	donor	2	cds
chr1:6193588-6193586	RNF207	donor	2	cds
chr1:3691508-3691510	LRRC47	donor	2	cds
chr1:3669139-3669137	CCDC27	donor	2	cds
chr1:3660541-3660543	CCDC27	acceptor	2	cds
chr1:3677824-3677826	CCDC27	acceptor	2	cds
chr1:3637492-3637490	TP73	donor	2	cds
chr1:3553829-3553831	WDR8	donor	2	cds
chr1:3385037-3385035	ARHGEF16	donor	2	cds
chr1:3309425-3309423	PRDM16	donor	2	cds
chr1:3309214-3309216	PRDM16	acceptor	2	cds
chr1:3309425-3309423	PRDM16	donor	2	cds
chr1:3309214-3309216	PRDM16	acceptor	2	cds
chr1:2516572-2516574	MMEL1	donor	2	cds
chr1:2441097-2441099	PANK4	donor	2	cds
chr1:2434186-2434188	PANK4	donor	2	cds
chr1:2442206-2442204	PANK4	acceptor	2	cds
chr1:2440624-2440622	PANK4	acceptor	2	cds
chr1:2405920-2405918	PLCH2	donor	2	cds
chr1:2416154-2416156	PLCH2	acceptor	2	cds
chr1:2328016-2328018	PEX10	donor	2	cds
chr1:2224405-2224403	SKI	donor	2	cds
chr1:2224583-2224585	SKI	acceptor	2	cds
chr1:6527828-6527826	NOL9	acceptor	2	cds
chr1:6514727-6514725	NOL9	acceptor	2	cds
chr1:6445709-6445711	TNFRSF25	donor	2	cds
chr1:6175591-6175593	RPL22	donor	2	cds
chr1:6218361-6218363	ICMT	donor	2	cds
chr1:6191846-6191844	RNF207	donor	2	cds
chr1:6193588-6193586	RNF207	donor	2	cds
chr1:6131892-6131894	CHD5	donor	2	cds
chr1:6128856-6128858	CHD5	donor	2	cds
chr1:6116772-6116774	CHD5	donor	2	cds
chr1:6109216-6109218	CHD5	donor	2	cds
chr1:6104138-6104140	CHD5	donor	2	cds
chr1:6133803-6133801	CHD5	acceptor	2	cds
chr1:6108506-6108504	CHD5	acceptor	2	cds
chr1:6107309-6107307	CHD5	acceptor	2	cds
chr1:6095646-6095644	CHD5	acceptor	2	cds
chr1:6094531-6094529	CHD5	acceptor	2	cds
chr1:6191846-6191844	RNF207	donor	2	cds
chr1:1280690-1280692	MXRA8	donor	2	cds
chr1:6427127-6427129	ESPN	acceptor	2	cds
chr1:6431452-6431450	ESPN	donor	2	cds
chr1:1266907-1266909	FBXO10	donor	2	cds
chr1:1265278-1265280	FBXO10	donor	2	cds
chr1:1263897-1263895	FBXO10	acceptor	2	cds
chr1:1252278-1252276	FBXO10	donor	2	cds
chr1:1234218-1234216	PUSL1	donor	2	cds
chr1:1223610-1223612	CENTB5	donor	2	cds
chr1:1223062-1223064	CENTB5	donor	2	cds
chr1:1221451-1221453	CENTB5	donor	2	cds
chr1:1221877-1221875	CENTB5	acceptor	2	cds
chr1:1219872-1219870	CENTB5	acceptor	2	cds
chr1:1190023-1190025	UBE2J2	donor	2	cds
chr1:1142932-1142930	SDF4	acceptor	2	cds
chr1:1129212-1129210	TNFRSF18	acceptor	2	cds
chr1:1108293-1108291	TTLL10	donor	2	cds
chr1:945619-945617	AGRN	donor	2	cds
chr1:947708-947706	AGRN	donor	2	cds
chr1:974695-974693	AGRN	donor	2	cds
chr1:969065-969067	AGRN	acceptor	2	cds
chr1:971639-971641	AGRN	acceptor	2	cds
chr1:924857-924855	HES4	acceptor	2	cds
chr1:896004-896002	PLEKHN1	donor	2	cds
chr1:891946-891948	PLEKHN1	acceptor	2	cds
chr1:886044-886042	KLHL17	donor	2	cds
chr1:889426-889424	KLHL17	donor	2	cds
chr1:856281-856283	SAMD11	acceptor	2	cds
chr1:864517-864519	SAMD11	acceptor	2	cds
chr1:6233272-6233270	GPR153	acceptor	2	cds
chr1:6301226-6301224	ACOT7	acceptor	2	cds
chr1:1640755-1640753	FBXO10	acceptor	2	cds
chr1:6301226-6301224	ACOT7	acceptor	2	cds
chr1:1640755-1640753	FBXO10	acceptor	2	cds
chr1:6402350-6402348	HES2	acceptor	2	cds
chr1:12124930-12124932	TNFRSF8	acceptor	2	cds
chr1:5949945-5949947	NPHP4	donor	2	cds
chr1:5935344-5935346	NPHP4	donor	2	cds
chr1:5862760-5862762	NPHP4	donor	2	cds
chr1:5857115-5857117	NPHP4	donor	2	cds
chr1:5846534-5846536	NPHP4	donor	2	cds
chr1:5887452-5887450	NPHP4	acceptor	2	cds
chr1:6077046-6077048	KCNAB2	acceptor	2	cds
chr1:9578658-9578656	FBXO10	donor	2	cds
chr1:9584102-9584100	FBXO10	donor	2	cds
chr1:9229732-9229730	H6PD	donor	2	cds
chr1:9040897-9040895	SLC2A5	acceptor	2	cds
chr1:6077046-6077048	KCNAB2	acceptor	2	cds
chr1:8846536-8846538	ENO1	donor	2	cds
chr1:7792671-7792669	PER3	donor	2	cds
chr1:7785693-7785695	PER3	acceptor	2	cds
chr1:7623201-7623199	CAMTA1	donor	2	cds
chr1:6802827-6802829	CAMTA1	acceptor	2	cds
chr1:7720605-7720607	CAMTA1	acceptor	2	cds
chr1:7749105-7749107	CAMTA1	acceptor	2	cds
chr1:6109216-6109218	CHD5	donor	2	cds
chr1:6104138-6104140	CHD5	donor	2	cds
chr1:6108506-6108504	CHD5	acceptor	2	cds
chr1:6107309-6107307	CHD5	acceptor	2	cds
chr1:6095646-6095644	CHD5	acceptor	2	cds
chr1:6094531-6094529	CHD5	acceptor	2	cds
chr1:6570282-6570280	ZBTB48	donor	2	cds
chr1:11049393-11049391	EXOSC10	acceptor	2	cds
chr1:11027598-11027596	MASP2	acceptor	2	cds
chr1:6077046-6077048	KCNAB2	acceptor	2	cds
chr1:10445854-10445852	DFFA	acceptor	2	cds
chr1:6077046-6077048	KCNAB2	acceptor	2	cds
chr1:152415212-152415214	TPM3	donor	2	cds
chr1:152412302-152412300	TPM3	acceptor	2	cds
chr1:55050453-55050451	C1orf177	donor	2	cds
chr1:1540879-1540877	MIB2	donor	2	cds
chr1:1548945-1548943	MIB2	donor	2	cds
chr1:1550899-1550897	MIB2	donor	2	cds
chr1:1552245-1552243	MIB2	donor	2	cds
chr1:1553645-1553643	MIB2	donor	2	cds
chr1:1553515-1553517	MIB2	acceptor	2	cds
chr1:1554881-1554883	MIB2	acceptor	2	cds
chr1:1550899-1550897	MIB2	donor	2	cds
chr1:1552245-1552243	MIB2	donor	2	cds
chr1:1553645-1553643	MIB2	donor	2	cds
chr1:1553515-1553517	MIB2	acceptor	2	cds
chr1:1554881-1554883	MIB2	acceptor	2	cds
chr1:54908840-54908838	C1orf175	donor	2	cds
chr1:54911450-54911448	C1orf175	donor	2	cds
chr1:54908757-54908759	C1orf175	acceptor	2	cds
chr1:54830870-54830868	ACOT11	donor	2	cds
chr1:54839675-54839673	ACOT11	donor	2	cds
chr1:54845529-54845527	ACOT11	donor	2	cds
chr1:54830870-54830868	ACOT11	donor	2	cds
chr1:54839675-54839673	ACOT11	donor	2	cds
chr1:54845529-54845527	ACOT11	donor	2	cds
chr1:54519789-54519787	SSBP3	acceptor	2	cds
chr1:54448206-54448208	MRPL37	acceptor	2	cds
chr1:54307016-54307018	C1orf83	acceptor	2	cds
chr1:54076465-54076467	TMEM48	donor	2	cds
chr1:53566046-53566048	LRP8	donor	2	cds
chr1:53513888-53513890	LRP8	donor	2	cds
chr1:53566046-53566048	LRP8	donor	2	cds
chr1:53513888-53513890	LRP8	donor	2	cds
chr1:53566046-53566048	LRP8	donor	2	cds
chr1:53513888-53513890	LRP8	donor	2	cds
chr1:53566046-53566048	LRP8	donor	2	cds
chr1:118256228-118256226	GDAP2	acceptor	2	cds
chr1:1397333-1397331	ATAD3B	donor	2	cds
chr1:1411082-1411080	ATAD3B	donor	2	cds
chr1:1404291-1404293	ATAD3B	acceptor	2	cds
chr1:1411082-1411080	ATAD3B	donor	2	cds
chr1:1404291-1404293	ATAD3B	acceptor	2	cds
chr1:1437717-1437715	ATAD3A	donor	2	cds
chr1:1448811-1448809	ATAD3A	donor	2	cds
chr1:1442958-1442960	ATAD3A	acceptor	2	cds
chr1:1437717-1437715	ATAD3A	donor	2	cds
chr1:1448811-1448809	ATAD3A	donor	2	cds
chr1:1442958-1442960	ATAD3A	acceptor	2	cds
chr1:1448811-1448809	ATAD3A	donor	2	cds
chr1:1442958-1442960	ATAD3A	acceptor	2	cds
chr1:1469111-1469113	SSU72	donor	2	cds
chr1:8340840-8340842	RERE	donor	2	cds
chr1:8540170-8540168	RERE	acceptor	2	cds
chr1:8523965-8523963	RERE	acceptor	2	cds
chr1:61947588-61947590	TM2D1	donor	2	cds
chr1:61939191-61939193	TM2D1	donor	2	cds
chr1:60279248-60279250	C1orf87	donor	2	cds
chr1:110329320-110329318	AHCYL1	donor	2	cds
chr1:57383548-57383550	DAB1	donor	2	cds
chr1:57301144-57301146	DAB1	donor	2	cds
chr1:57198438-57198436	C8B	acceptor	2	cds
chr1:1540879-1540877	MIB2	donor	2	cds
chr1:1548945-1548943	MIB2	donor	2	cds
chr1:1550899-1550897	MIB2	donor	2	cds
chr1:1552245-1552243	MIB2	donor	2	cds
chr1:1553645-1553643	MIB2	donor	2	cds
chr1:1553515-1553517	MIB2	acceptor	2	cds
chr1:1554881-1554883	MIB2	acceptor	2	cds
chr1:1540879-1540877	MIB2	donor	2	cds
chr1:1548945-1548943	MIB2	donor	2	cds
chr1:1550899-1550897	MIB2	donor	2	cds
chr1:1552245-1552243	MIB2	donor	2	cds
chr1:1553645-1553643	MIB2	donor	2	cds
chr1:1553515-1553517	MIB2	acceptor	2	cds
chr1:1554881-1554883	MIB2	acceptor	2	cds
chr1:55278308-55278306	PCSK9	donor	2	cds
chr1:51988404-51988406	OSBPL9	acceptor	2	cds
chr1:51998949-51998951	OSBPL9	acceptor	2	cds
chr1:51988404-51988406	OSBPL9	acceptor	2	cds
chr1:51998949-51998951	OSBPL9	acceptor	2	cds
chr1:51988404-51988406	OSBPL9	acceptor	2	cds
chr1:51998949-51998951	OSBPL9	acceptor	2	cds
chr1:1552245-1552243	MIB2	donor	2	cds
chr1:1553645-1553643	MIB2	donor	2	cds
chr1:1553515-1553517	MIB2	acceptor	2	cds
chr1:1554881-1554883	MIB2	acceptor	2	cds
chr1:50982943-50982945	FAF1	donor	2	cds
chr1:50805492-50805490	FAF1	acceptor	2	cds
chr1:50728926-50728924	FAF1	acceptor	2	cds
chr1:48966303-48966301	C1orf165	acceptor	2	cds
chr1:48623565-48623567	SPATA6	donor	2	cds
chr1:48474141-48474139	SLC5A9	donor	2	cds
chr1:48475937-48475939	SLC5A9	acceptor	2	cds
chr1:47332824-47332826	CYP4Z1	acceptor	2	cds
chr1:47337352-47337354	CYP4Z1	acceptor	2	cds
chr1:1558158-1558156	MMP23B	donor	2	cds
chr1:46927843-46927845	KIAA0494	donor	2	cds
chr1:46930197-46930195	KIAA0494	acceptor	2	cds
chr1:46921685-46921683	KIAA0494	acceptor	2	cds
chr1:46847944-46847942	MOBKL2C	acceptor	2	cds
chr1:46821589-46821587	MKNK1	acceptor	2	cds
chr1:46809673-46809675	MKNK1	donor	2	cds
chr1:46821589-46821587	MKNK1	acceptor	2	cds
chr1:53471799-53471801	MAGOH	donor	2	cds
chr1:53458518-53458520	C1orf123	donor	2	cds
chr1:53455039-53455041	C1orf123	donor	2	cds
chr1:53456464-53456462	C1orf123	acceptor	2	cds
chr1:53328869-53328871	SLC1A7	donor	2	cds
chr1:1540879-1540877	MIB2	donor	2	cds
chr1:1548945-1548943	MIB2	donor	2	cds
chr1:1550899-1550897	MIB2	donor	2	cds
chr1:1552245-1552243	MIB2	donor	2	cds
chr1:1553645-1553643	MIB2	donor	2	cds
chr1:1553515-1553517	MIB2	acceptor	2	cds
chr1:1554881-1554883	MIB2	acceptor	2	cds
chr1:1548945-1548943	MIB2	donor	2	cds
chr1:1550899-1550897	MIB2	donor	2	cds
chr1:1552245-1552243	MIB2	donor	2	cds
chr1:1553645-1553643	MIB2	donor	2	cds
chr1:1553515-1553517	MIB2	acceptor	2	cds
chr1:52673624-52673626	ZCCHC11	donor	2	cds
chr1:52663768-52663766	ZCCHC11	acceptor	2	cds
chr1:52673624-52673626	ZCCHC11	donor	2	cds
chr1:52663768-52663766	ZCCHC11	acceptor	2	cds
chr1:52673624-52673626	ZCCHC11	donor	2	cds
chr1:52663768-52663766	ZCCHC11	acceptor	2	cds
chr1:52626701-52626703	ORC1L	donor	2	cds
chr1:52639750-52639748	ORC1L	acceptor	2	cds
chr1:52599770-52599772	CC2D1B	donor	2	cds
chr1:52597795-52597793	CC2D1B	acceptor	2	cds
chr1:1548945-1548943	MIB2	donor	2	cds
chr1:1550899-1550897	MIB2	donor	2	cds
chr1:1552245-1552243	MIB2	donor	2	cds
chr1:1553645-1553643	MIB2	donor	2	cds
chr1:1553515-1553517	MIB2	acceptor	2	cds
chr1:1554881-1554883	MIB2	acceptor	2	cds
chr1:225138028-225138030	PSEN2	acceptor	2	cds
chr1:62509850-62509848	ANKRD38	acceptor	2	cds
chr1:62501572-62501570	ANKRD38	acceptor	2	cds
chr1:51988404-51988406	OSBPL9	acceptor	2	cds
chr1:51998949-51998951	OSBPL9	acceptor	2	cds
chr1:77525213-77525215	AK5	acceptor	2	cds
chr1:1313017-1313019	CCNL2	donor	2	cds
chr1:76552077-76552079	ST6GALNAC3	acceptor	2	cds
chr1:76865724-76865726	ST6GALNAC3	acceptor	2	cds
chr1:75973145-75973143	ACADM	donor	2	cds
chr1:75970916-75970918	ACADM	acceptor	2	cds
chr1:74851082-74851080	C1orf173	acceptor	2	cds
chr1:74838204-74838202	C1orf173	acceptor	2	cds
chr1:74607293-74607295	TNNI3K	acceptor	2	cds
chr1:71316837-71316835	ZRANB2	acceptor	2	cds
chr1:85271228-85271226	MCOLN3	acceptor	2	cds
chr1:85260672-85260670	MCOLN3	acceptor	2	cds
chr1:85176023-85176025	MCOLN2	donor	2	cds
chr1:85177974-85177972	MCOLN2	acceptor	2	cds
chr1:84890269-84890267	SSX2IP	acceptor	2	cds
chr1:84646707-84646709	DNASE2B	acceptor	2	cds
chr1:82208807-82208805	FBXO10	donor	2	cds
chr1:82223530-82223532	FBXO10	acceptor	2	cds
chr1:78333223-78333225	GIPC2	acceptor	2	cds
chr1:78201042-78201044	FUBP1	donor	2	cds
chr1:1313017-1313019	CCNL2	donor	2	cds
chr1:77979646-77979648	USP33	donor	2	cds
chr1:1313017-1313019	CCNL2	donor	2	cds
chr1:66600067-66600065	PDE4B	donor	2	cds
chr1:65871422-65871424	LEPR	acceptor	2	cds
chr1:65625082-65625084	DNAJC6	acceptor	2	cds
chr1:1346037-1346039	FBXO10	donor	2	cds
chr1:1380763-1380761	ATAD3C	donor	2	cds
chr1:63770928-63770930	FBXO10	acceptor	2	cds
chr1:63799967-63799969	FBXO10	acceptor	2	cds
chr1:63640603-63640601	ALG6	donor	2	cds
chr1:62773892-62773890	DOCK7	acceptor	2	cds
chr1:62752158-62752156	DOCK7	acceptor	2	cds
chr1:62748933-62748931	DOCK7	acceptor	2	cds
chr1:62725672-62725670	DOCK7	acceptor	2	cds
chr1:62693716-62693714	DOCK7	acceptor	2	cds
chr1:70485088-70485090	SFRS11	acceptor	2	cds
chr1:70488222-70488224	SFRS11	acceptor	2	cds
chr1:70411892-70411894	LRRC40	donor	2	cds
chr1:68388628-68388626	GPR177	acceptor	2	cds
chr1:68386471-68386469	GPR177	acceptor	2	cds
chr1:68388628-68388626	GPR177	acceptor	2	cds
chr1:68386471-68386469	GPR177	acceptor	2	cds
chr1:67924398-67924396	GADD45A	donor	2	cds
chr1:67662594-67662592	SERBP1	acceptor	2	cds
chr1:67576894-67576896	IL12RB2	acceptor	2	cds
chr1:67610706-67610708	IL12RB2	acceptor	2	cds
chr1:67211167-67211169	MIER1	acceptor	2	cds
chr1:67008752-67008750	TCTEX1D1	donor	2	cds
chr1:66600067-66600065	PDE4B	donor	2	cds
chr1:1674863-1674865	NADK	donor	2	cds
chr1:1681202-1681200	NADK	acceptor	2	cds
chr1:1711693-1711695	GNB1	donor	2	cds
chr1:39809492-39809494	PABPC4	donor	2	cds
chr1:39676270-39676268	MACF1	donor	2	cds
chr1:39679387-39679385	MACF1	donor	2	cds
chr1:39591265-39591267	MACF1	acceptor	2	cds
chr1:39608288-39608290	MACF1	acceptor	2	cds
chr1:39610737-39610739	MACF1	acceptor	2	cds
chr1:39700141-39700143	MACF1	acceptor	2	cds
chr1:39530300-39530298	MACF1	donor	2	cds
chr1:39533412-39533410	MACF1	donor	2	cds
chr1:39534144-39534142	MACF1	donor	2	cds
chr1:39548690-39548688	MACF1	donor	2	cds
chr1:39676270-39676268	MACF1	donor	2	cds
chr1:39679387-39679385	MACF1	donor	2	cds
chr1:39549089-39549091	MACF1	acceptor	2	cds
chr1:39591265-39591267	MACF1	acceptor	2	cds
chr1:39608288-39608290	MACF1	acceptor	2	cds
chr1:39610737-39610739	MACF1	acceptor	2	cds
chr1:39700141-39700143	MACF1	acceptor	2	cds
chr1:1674863-1674865	NADK	donor	2	cds
chr1:1908335-1908333	KIAA1751	acceptor	2	cds
chr1:1877150-1877148	KIAA1751	acceptor	2	cds
chr1:1908335-1908333	KIAA1751	acceptor	2	cds
chr1:32601782-32601784	TSSK3	acceptor	2	cds
chr1:1946240-1946242	GABRD	acceptor	2	cds
chr1:2093492-2093490	PRKCZ	donor	2	cds
chr1:2095318-2095316	PRKCZ	donor	2	cds
chr1:2065508-2065510	PRKCZ	acceptor	2	cds
chr1:2093492-2093490	PRKCZ	donor	2	cds
chr1:2095318-2095316	PRKCZ	donor	2	cds
chr1:2093492-2093490	PRKCZ	donor	2	cds
chr1:2095318-2095316	PRKCZ	donor	2	cds
chr1:1838445-1838447	CALML6	acceptor	2	cds
chr1:1845071-1845073	FBXO10	donor	2	cds
chr1:1844281-1844283	FBXO10	donor	2	cds
chr1:1845071-1845073	FBXO10	donor	2	cds
chr1:1844281-1844283	FBXO10	donor	2	cds
chr1:47539817-47539819	STIL	donor	2	cds
chr1:1640755-1640753	FBXO10	acceptor	2	cds
chr1:1567570-1567572	FBXO10	donor	2	cds
chr1:1640755-1640753	FBXO10	acceptor	2	cds
chr1:43644540-43644542	C1orf84	acceptor	2	cds
chr1:1640755-1640753	FBXO10	acceptor	2	cds
chr1:1630777-1630779	FBXO10	donor	2	cds
chr1:1640755-1640753	FBXO10	acceptor	2	cds
chr1:64375639-64375641	ROR1	acceptor	2	cds
chr1:64415698-64415700	ROR1	acceptor	2	cds
chr1:1640755-1640753	FBXO10	acceptor	2	cds
chr1:30964166-30964168	MATN1	donor	2	cds
chr1:30959762-30959760	MATN1	acceptor	2	cds
chr1:30964166-30964168	MATN1	donor	2	cds
chr1:30959762-30959760	MATN1	acceptor	2	cds
chr1:29503147-29503145	PTPRU	donor	2	cds
chr1:29514609-29514607	PTPRU	donor	2	cds
chr1:29459708-29459710	PTPRU	acceptor	2	cds
chr1:29474546-29474548	PTPRU	acceptor	2	cds
chr1:29503872-29503874	PTPRU	acceptor	2	cds
chr1:29511650-29511652	PTPRU	acceptor	2	cds
chr1:29519783-29519785	PTPRU	acceptor	2	cds
chr1:29503147-29503145	PTPRU	donor	2	cds
chr1:29514609-29514607	PTPRU	donor	2	cds
chr1:29459708-29459710	PTPRU	acceptor	2	cds
chr1:29474546-29474548	PTPRU	acceptor	2	cds
chr1:29503872-29503874	PTPRU	acceptor	2	cds
chr1:29511650-29511652	PTPRU	acceptor	2	cds
chr1:29519783-29519785	PTPRU	acceptor	2	cds
chr1:29503147-29503145	PTPRU	donor	2	cds
chr1:29514609-29514607	PTPRU	donor	2	cds
chr1:29459708-29459710	PTPRU	acceptor	2	cds
chr1:29474546-29474548	PTPRU	acceptor	2	cds
chr1:29503872-29503874	PTPRU	acceptor	2	cds
chr1:29511650-29511652	PTPRU	acceptor	2	cds
chr1:29519783-29519785	PTPRU	acceptor	2	cds
chr1:29402227-29402229	MECR	donor	2	cds
chr1:29399614-29399616	MECR	donor	2	cds
chr1:29395113-29395111	MECR	acceptor	2	cds
chr1:29402227-29402229	MECR	donor	2	cds
chr1:29399614-29399616	MECR	donor	2	cds
chr1:29395113-29395111	MECR	acceptor	2	cds
chr1:29402227-29402229	MECR	donor	2	cds
chr1:29399614-29399616	MECR	donor	2	cds
chr1:29395113-29395111	MECR	acceptor	2	cds
chr1:28936756-28936758	YTHDF2	acceptor	2	cds
chr1:67211167-67211169	MIER1	acceptor	2	cds
chr1:31870680-31870682	PEF1	donor	2	cds
chr1:113995354-113995352	FBXO10	donor	2	cds
chr1:113958745-113958747	FBXO10	acceptor	2	cds
chr1:114015878-114015880	FBXO10	acceptor	2	cds
chr1:31678622-31678620	SERINC2	donor	2	cds
chr1:31658739-31658737	SERINC2	donor	2	cds
chr1:31678622-31678620	SERINC2	donor	2	cds
chr1:31213785-31213787	PUM1	donor	2	cds
chr1:30984497-30984495	LAPTM5	acceptor	2	cds
chr1:28658182-28658184	PHACTR4	acceptor	2	cds
chr1:28471567-28471565	SESN2	donor	2	cds
[truncated: 998,000+ more rows]
