# Supplementary material for: TassDB2 - A comprehensive database of subtle alternative splicing events
Source: BMC Bioinformatics. 2010 Apr 29;11:216. doi: 10.1186/1471-2105-11-216 (PMC2878309; doi:10.1186/1471-2105-11-216)
Supplement: Additional file 3 — Confirmed subtle AS events in Mouse. All subtle AS events in Mouse with at least 1 EST/mRNA per splice variant. [file 1471-2105-11-216-S3.GZ]

Archive with 1 entries (1 files):
- confirmed_mouse.csv
