# Supplementary material for: TassDB2 - A comprehensive database of subtle alternative splicing events
Source: BMC Bioinformatics. 2010 Apr 29;11:216. doi: 10.1186/1471-2105-11-216 (PMC2878309; doi:10.1186/1471-2105-11-216)
Supplement: Additional file 3 — Confirmed subtle AS events in Mouse. All subtle AS events in Mouse with at least 1 EST/mRNA per splice variant. [file 1471-2105-11-216-S3.GZ › confirmed_mouse.csv]

Location	Gene	Acceptor/Donor	Delta	cds/utr
chr1:89597989-89597991	Inpp5d	acceptor	2	cds
chr1:89382728-89382730	Ngef	donor	2	cds
chr1:89377318-89377316	Ngef	acceptor	2	cds
chr1:89270571-89270573	Tnrc15	acceptor	2	cds
chr1:89890878-89890876	Usp40	acceptor	2	cds
chr1:89822447-89822449	Dgkd	acceptor	2	cds
chr1:89828506-89828508	Dgkd	acceptor	2	cds
chr1:89717881-89717883	Sag	acceptor	2	cds
chr1:89728413-89728415	Sag	acceptor	2	cds
chr1:89717881-89717883	Sag	acceptor	2	cds
chr1:89728413-89728415	Sag	acceptor	2	cds
chr1:89717881-89717883	Sag	acceptor	2	cds
chr1:89652890-89652888	Atg16l1	donor	2	cds
chr1:89597989-89597991	Inpp5d	acceptor	2	cds
chr1:88642076-88642074	Dis3l2	donor	2	cds
chr1:137008764-137008766	Ptprv	donor	2	cds
chr1:137005860-137005862	Ptprv	donor	2	cds
chr1:137022084-137022082	Ptprv	acceptor	2	cds
chr1:137016525-137016523	Ptprv	acceptor	2	cds
chr1:137013223-137013221	Ptprv	acceptor	2	cds
chr1:137007295-137007293	Ptprv	acceptor	2	cds
chr1:88094959-88094957	Armc9	donor	2	cds
chr1:88059239-88059241	Armc9	acceptor	2	cds
chr1:88090851-88090853	Armc9	acceptor	2	cds
chr1:88094959-88094957	Armc9	donor	2	cds
chr1:88148968-88148966	Armc9	donor	2	cds
chr1:88059239-88059241	Armc9	acceptor	2	cds
chr1:88090851-88090853	Armc9	acceptor	2	cds
chr1:88094959-88094957	Armc9	donor	2	cds
chr1:88148968-88148966	Armc9	donor	2	cds
chr1:88059239-88059241	Armc9	acceptor	2	cds
chr1:88090851-88090853	Armc9	acceptor	2	cds
chr1:88094959-88094957	Armc9	donor	2	cds
chr1:88148968-88148966	Armc9	donor	2	cds
chr1:88059239-88059241	Armc9	acceptor	2	cds
chr1:88090851-88090853	Armc9	acceptor	2	cds
chr1:89110595-89110593	Eif4e2	donor	2	cds
chr1:89091374-89091376	Chrnd	acceptor	2	cds
chr1:89050778-89050780	Ecel1	donor	2	cds
chr1:89050090-89050092	Ecel1	donor	2	cds
chr1:89046070-89046072	Ecel1	donor	2	cds
chr1:89050778-89050780	Ecel1	donor	2	cds
chr1:92708409-92708407	Col6a3	acceptor	2	cds
chr1:92699269-92699267	Col6a3	acceptor	2	cds
chr1:93331593-93331595	Per2	donor	2	cds
chr1:93331308-93331306	Per2	acceptor	2	cds
chr1:93309631-93309633	Hes6	donor	2	cds
chr1:93309467-93309469	Hes6	donor	2	cds
chr1:93275163-93275161	Ilkap	acceptor	2	cds
chr1:93195028-93195026	Scly	donor	2	cds
chr1:93204890-93204892	Scly	acceptor	2	cds
chr1:93158843-93158845	Ube2f	acceptor	2	cds
chr1:90215662-90215660	Trpm8	donor	2	cds
chr1:90251099-90251097	Trpm8	donor	2	cds
chr1:90247924-90247926	Trpm8	acceptor	2	cds
chr1:89270571-89270573	Tnrc15	acceptor	2	cds
chr1:89890878-89890876	Usp40	acceptor	2	cds
chr1:92708409-92708407	Col6a3	acceptor	2	cds
chr1:92699269-92699267	Col6a3	acceptor	2	cds
chr1:92669626-92669624	Col6a3	acceptor	2	cds
chr1:92664181-92664179	Col6a3	acceptor	2	cds
chr1:91977432-91977434	Iqca	donor	2	cds
chr1:91731008-91731010	Centg2	acceptor	2	cds
chr1:80603201-80603199	Dock10	acceptor	2	cds
chr1:80572514-80572512	Dock10	acceptor	2	cds
chr1:80537029-80537031	Dock10	donor	2	cds
chr1:80572514-80572512	Dock10	acceptor	2	cds
chr1:80539792-80539790	Dock10	acceptor	2	cds
chr1:80536727-80536725	Dock10	acceptor	2	cds
chr1:80530499-80530497	Dock10	acceptor	2	cds
chr1:80285434-80285432	Cul3	acceptor	2	cds
chr1:79817849-79817851	Serpine2	donor	2	cds
chr1:83015906-83015908	Slc19a3	donor	2	cds
chr1:82731993-82731995	5230400G24Rik	acceptor	2	cds
chr1:82560056-82560054	Col4a4	acceptor	2	cds
chr1:78463594-78463592	Farsb	acceptor	2	cds
chr1:78459618-78459616	Farsb	acceptor	2	cds
chr1:75551274-75551272	Slc4a3	donor	2	cds
chr1:75552681-75552679	Slc4a3	donor	2	cds
chr1:75550198-75550200	Slc4a3	acceptor	2	cds
chr1:75551274-75551272	Slc4a3	donor	2	cds
chr1:75552681-75552679	Slc4a3	donor	2	cds
chr1:75550198-75550200	Slc4a3	acceptor	2	cds
chr1:75524247-75524245	Stk11ip	donor	2	cds
chr1:75532003-75532001	Stk11ip	donor	2	cds
chr1:75524883-75524885	Stk11ip	acceptor	2	cds
chr1:79621679-79621681	Ap1s3	donor	2	cds
chr1:78519439-78519437	Mogat1	donor	2	cds
chr1:78463594-78463592	Farsb	acceptor	2	cds
chr1:78459618-78459616	Farsb	acceptor	2	cds
chr1:87619757-87619755	A630001G21Rik	acceptor	2	cds
chr1:87480156-87480154	Sp110	acceptor	2	cds
chr1:87446420-87446418	M55219	donor	2	cds
chr1:88094959-88094957	Armc9	donor	2	cds
chr1:88059239-88059241	Armc9	acceptor	2	cds
chr1:88090851-88090853	Armc9	acceptor	2	cds
chr1:88094959-88094957	Armc9	donor	2	cds
chr1:88059239-88059241	Armc9	acceptor	2	cds
chr1:88090851-88090853	Armc9	acceptor	2	cds
chr1:88059239-88059241	Armc9	acceptor	2	cds
chr1:87803734-87803732	Itm2c	donor	2	cds
chr1:87803582-87803584	Itm2c	acceptor	2	cds
chr1:122062752-122062750	3110009E18Rik	donor	2	cds
chr1:120359135-120359133	Clasp1	donor	2	cds
chr1:120418512-120418510	Clasp1	donor	2	cds
chr1:120408751-120408753	Clasp1	acceptor	2	cds
chr1:120359135-120359133	Clasp1	donor	2	cds
chr1:120418512-120418510	Clasp1	donor	2	cds
chr1:132780410-132780412	Il24	donor	2	cds
chr1:132596555-132596557	Pfkfb2	donor	2	cds
chr1:132346141-132346139	Cd55	acceptor	2	cds
chr1:133242336-133242338	Srgap2	donor	2	cds
chr1:133333445-133333443	Srgap2	acceptor	2	cds
chr1:133260642-133260640	Srgap2	acceptor	2	cds
chr1:133154475-133154477	Ikbke	donor	2	cds
chr1:133078029-133078027	Rassf5	acceptor	2	cds
chr1:133054768-133054770	Lgtn	acceptor	2	cds
chr1:180259998-180260000	Hnrnpu	donor	2	cds
chr1:180266087-180266085	Hnrnpu	acceptor	2	cds
chr1:132832469-132832471	Il19	donor	2	cds
chr1:129851643-129851641	Zranb3	acceptor	2	cds
chr1:129670963-129670961	Ccnt2	donor	2	cds
chr1:129416019-129416017	Tmem163	acceptor	2	cds
chr1:131999784-131999782	Thsd7b	donor	2	cds
chr1:132059396-132059398	Thsd7b	acceptor	2	cds
chr1:130488771-130488773	Cxcr4	donor	2	cds
chr1:130250148-130250146	Mcm6	acceptor	2	cds
chr1:130230234-130230232	Mcm6	acceptor	2	cds
chr1:130078562-130078564	R3hdm1	acceptor	2	cds
chr1:95464092-95464090	Farp2	donor	2	cds
chr1:95459885-95459887	Farp2	acceptor	2	cds
chr1:95476316-95476318	Farp2	acceptor	2	cds
chr1:95232423-95232421	Pask	acceptor	2	cds
chr1:95224054-95224052	Pask	acceptor	2	cds
chr1:95216534-95216536	Pask	donor	2	cds
chr1:95232423-95232421	Pask	acceptor	2	cds
chr1:95224054-95224052	Pask	acceptor	2	cds
chr1:95735397-95735399	D2hgdh	acceptor	2	cds
chr1:95698272-95698274	Dtymk	donor	2	cds
chr1:95621894-95621892	Thap4	acceptor	2	cds
chr1:93872013-93872015	Hdac4	donor	2	cds
chr1:93416242-93416240	Traf3ip1	donor	2	cds
chr1:95171873-95171875	Sned1	acceptor	2	cds
chr1:94950834-94950836	Kif1a	donor	2	cds
chr1:94943226-94943228	Kif1a	donor	2	cds
chr1:94916381-94916383	Kif1a	donor	2	cds
chr1:94956881-94956879	Kif1a	acceptor	2	cds
chr1:94916381-94916383	Kif1a	donor	2	cds
chr1:94962126-94962128	Kif1a	donor	2	cds
chr1:94950834-94950836	Kif1a	donor	2	cds
chr1:94943226-94943228	Kif1a	donor	2	cds
chr1:94916381-94916383	Kif1a	donor	2	cds
chr1:94956881-94956879	Kif1a	acceptor	2	cds
chr1:94831594-94831592	Capn10	donor	2	cds
chr1:107923964-107923966	mKIAA1744	acceptor	2	cds
chr1:107897622-107897620	Zcchc2	donor	2	cds
chr1:107639927-107639925	2310035C23Rik	donor	2	cds
chr1:107549678-107549680	Pign	donor	2	cds
chr1:99626487-99626489	Hisppd1	donor	2	cds
chr1:99609580-99609582	Hisppd1	donor	2	cds
chr1:97557573-97557571	St8sia4	acceptor	2	cds
chr1:102170937-102170939	C230078M14Rik	acceptor	2	cds
chr1:102287043-102287045	C230078M14Rik	acceptor	2	cds
chr1:100328907-100328905	Slco6d1	donor	2	cds
chr1:100324842-100324844	Slco6d1	acceptor	2	cds
chr1:100328907-100328905	Slco6d1	donor	2	cds
chr1:100324842-100324844	Slco6d1	acceptor	2	cds
chr1:99873431-99873433	Pam	donor	2	cds
chr1:99872359-99872361	Pam	donor	2	cds
chr1:99737058-99737056	Pam	acceptor	2	cds
chr1:99873431-99873433	Pam	donor	2	cds
chr1:99872359-99872361	Pam	donor	2	cds
chr1:99760777-99760779	Pam	donor	2	cds
chr1:99737058-99737056	Pam	acceptor	2	cds
chr1:58018840-58018838	Kctd18	acceptor	2	cds
chr1:57458368-57458366	1110034B05Rik	acceptor	2	cds
chr1:58476510-58476512	Clk1	donor	2	cds
chr1:58184552-58184550	Aox3	donor	2	cds
chr1:58198194-58198196	Aox3	acceptor	2	cds
chr1:54592957-54592955	AK041133	acceptor	2	cds
chr1:54590316-54590314	AK041133	acceptor	2	cds
chr1:54592957-54592955	AK041133	acceptor	2	cds
chr1:54590316-54590314	AK041133	acceptor	2	cds
chr1:54320511-54320509	4930511H11Rik	donor	2	cds
chr1:54320287-54320289	4930511H11Rik	acceptor	2	cds
chr1:55069117-55069115	Sf3b1	acceptor	2	cds
chr1:54809813-54809811	Ankrd44	acceptor	2	cds
chr1:59401091-59401093	AK219417	acceptor	2	cds
chr1:59190674-59190672	Mpp4	acceptor	2	cds
chr1:60466766-60466764	Abi2	donor	2	cds
chr1:60534846-60534848	Abi2	acceptor	2	cds
chr1:60429489-60429487	Cyp20a1	donor	2	cds
chr1:60409752-60409754	Cyp20a1	acceptor	2	cds
chr1:60335647-60335645	Nbeal1	donor	2	cds
chr1:60305206-60305208	Nbeal1	acceptor	2	cds
chr1:60318253-60318255	Nbeal1	acceptor	2	cds
chr1:60064751-60064749	Ica1l	acceptor	2	cds
chr1:58514623-58514625	Nif3l1	acceptor	2	cds
chr1:59190674-59190672	Mpp4	acceptor	2	cds
chr1:59166950-59166948	Als2cr4	acceptor	2	cds
chr1:59158043-59158041	Als2cr4	acceptor	2	cds
chr1:59046533-59046535	Als2cr2	acceptor	2	cds
chr1:58978521-58978523	Trak2	donor	2	cds
chr1:58980483-58980481	Trak2	acceptor	2	cds
chr1:43108837-43108835	Tgfbrap1	acceptor	2	cds
chr1:42936599-42936601	Mrps9	acceptor	2	cds
chr1:42952937-42952939	Mrps9	acceptor	2	cds
chr1:42936599-42936601	Mrps9	acceptor	2	cds
chr1:44070619-44070617	A530098C11Rik	acceptor	2	cds
chr1:44011421-44011423	Tpp2	acceptor	2	cds
chr1:44032260-44032262	Tpp2	acceptor	2	cds
chr1:44011421-44011423	Tpp2	acceptor	2	cds
chr1:40066709-40066707	Map4k4	donor	2	cds
chr1:40040727-40040729	Map4k4	acceptor	2	cds
chr1:40068494-40068496	Map4k4	acceptor	2	cds
chr1:136518673-136518671	Jarid1b	donor	2	cds
chr1:136494159-136494161	Jarid1b	acceptor	2	cds
chr1:52211906-52211904	Stat1	donor	2	cds
chr1:52200929-52200931	Stat1	acceptor	2	cds
chr1:51881046-51881044	Myo1b	acceptor	2	cds
chr1:51835162-51835164	Myo1b	donor	2	cds
chr1:51881046-51881044	Myo1b	acceptor	2	cds
chr1:51853962-51853960	Myo1b	acceptor	2	cds
chr1:51835162-51835164	Myo1b	donor	2	cds
chr1:51881046-51881044	Myo1b	acceptor	2	cds
chr1:51853962-51853960	Myo1b	acceptor	2	cds
chr1:51814102-51814100	Myo1b	acceptor	2	cds
chr1:53227303-53227301	1700019A02Rik	acceptor	2	cds
chr1:44822997-44822995	Gulp1	donor	2	cds
chr1:44235018-44235020	Ercc5	acceptor	2	cds
chr1:49367663-49367665	C230029F24Rik	acceptor	2	cds
chr1:46300099-46300101	BC040216	acceptor	2	cds
chr1:74517110-74517112	Usp37	donor	2	cds
chr1:74491103-74491101	Usp37	acceptor	2	cds
chr1:75543974-75543972	Slc4a3	donor	2	cds
chr1:75547960-75547958	Slc4a3	donor	2	cds
chr1:75551274-75551272	Slc4a3	donor	2	cds
chr1:75552681-75552679	Slc4a3	donor	2	cds
chr1:75550198-75550200	Slc4a3	acceptor	2	cds
chr1:74679864-74679862	Stk36	donor	2	cds
chr1:74657835-74657833	Stk36	donor	2	cds
chr1:74679864-74679862	Stk36	donor	2	cds
chr1:74597726-74597724	Plcd4	donor	2	cds
chr1:72726775-72726773	Ankar	acceptor	2	cds
chr1:72711831-72711829	Ankar	acceptor	2	cds
chr1:72663153-72663151	Smarcal1	donor	2	cds
chr1:44822997-44822995	Gulp1	donor	2	cds
chr1:72362032-72362034	Xrcc5	acceptor	2	cds
chr1:72389582-72389584	Xrcc5	acceptor	2	cds
chr1:72321459-72321461	Pecr	donor	2	cds
chr1:73971277-73971279	Tns1	donor	2	cds
chr1:73974685-73974683	Tns1	acceptor	2	cds
chr1:73971277-73971279	Tns1	donor	2	cds
chr1:75311996-75311994	Dnpep	acceptor	2	cds
chr1:75233524-75233522	Dnajb10	donor	2	cds
chr1:75235854-75235856	Dnajb10	acceptor	2	cds
chr1:75493580-75493582	Obsl1	donor	2	cds
chr1:75493200-75493198	Obsl1	acceptor	2	cds
chr1:75493580-75493582	Obsl1	donor	2	cds
chr1:75490633-75490631	Obsl1	acceptor	2	cds
chr1:75489369-75489367	Obsl1	acceptor	2	cds
chr1:75488033-75488031	Obsl1	acceptor	2	cds
chr1:75493580-75493582	Obsl1	donor	2	cds
chr1:75487370-75487372	Obsl1	donor	2	cds
chr1:75486055-75486057	Obsl1	donor	2	cds
chr1:75484201-75484203	Obsl1	donor	2	cds
chr1:75490633-75490631	Obsl1	acceptor	2	cds
chr1:75489369-75489367	Obsl1	acceptor	2	cds
chr1:75488033-75488031	Obsl1	acceptor	2	cds
chr1:75487644-75487642	Obsl1	acceptor	2	cds
chr1:75485277-75485275	Obsl1	acceptor	2	cds
chr1:75481421-75481423	Tmem198	acceptor	2	cds
chr1:75136254-75136252	1810031K17Rik	acceptor	2	cds
chr1:74974168-74974170	Ccdc108	donor	2	cds
chr1:75198315-75198317	Glb1l	donor	2	cds
chr1:75195354-75195356	Ankzf1	acceptor	2	cds
chr1:75191415-75191417	Ankzf1	acceptor	2	cds
chr1:75195354-75195356	Ankzf1	acceptor	2	cds
chr1:75182761-75182763	Atg9a	donor	2	cds
chr1:75181624-75181626	Atg9a	donor	2	cds
chr1:75181148-75181146	Atg9a	acceptor	2	cds
chr1:75141832-75141834	BC038286	acceptor	2	cds
chr1:75136254-75136252	1810031K17Rik	acceptor	2	cds
chr1:63613175-63613177	Adam23	acceptor	2	cds
chr1:79621679-79621681	Ap1s3	donor	2	cds
chr1:60466766-60466764	Abi2	donor	2	cds
chr1:63207451-63207453	Ndufs1	donor	2	cds
chr1:63211605-63211603	Ndufs1	acceptor	2	cds
chr1:63207451-63207453	Ndufs1	donor	2	cds
chr1:63114757-63114759	A430093A21Rik	donor	2	cds
chr1:69873696-69873694	Spag16	donor	2	cds
chr1:69889542-69889544	Spag16	acceptor	2	cds
chr1:68090530-68090528	Erbb4	acceptor	2	cds
chr1:66973282-66973280	Myl1	acceptor	2	cds
chr1:71699405-71699407	Fn1	donor	2	cds
chr1:71698094-71698096	Fn1	donor	2	cds
chr1:71699405-71699407	Fn1	donor	2	cds
chr1:71698094-71698096	Fn1	donor	2	cds
chr1:71699405-71699407	Fn1	donor	2	cds
chr1:71698094-71698096	Fn1	donor	2	cds
chr1:71699405-71699407	Fn1	donor	2	cds
chr1:71698094-71698096	Fn1	donor	2	cds
chr1:71699405-71699407	Fn1	donor	2	cds
chr1:71698094-71698096	Fn1	donor	2	cds
chr1:71699405-71699407	Fn1	donor	2	cds
chr1:71698094-71698096	Fn1	donor	2	cds
chr1:71699405-71699407	Fn1	donor	2	cds
chr1:71698094-71698096	Fn1	donor	2	cds
chr1:71699405-71699407	Fn1	donor	2	cds
chr1:71698094-71698096	Fn1	donor	2	cds
chr1:71605799-71605801	Atic	acceptor	2	cds
chr1:71367971-71367973	Abca12	donor	2	cds
chr1:71340245-71340243	AK076440	acceptor	2	cds
chr1:66445962-66445964	Mtap2	acceptor	2	cds
chr1:66462724-66462722	Mtap2	donor	2	cds
chr1:66445962-66445964	Mtap2	acceptor	2	cds
chr1:65238718-65238720	Pip5k3	acceptor	2	cds
chr1:65270078-65270080	Pip5k3	acceptor	2	cds
chr1:65277367-65277369	Pip5k3	acceptor	2	cds
chr1:65280303-65280305	Pip5k3	acceptor	2	cds
chr1:65305356-65305358	Pip5k3	acceptor	2	cds
chr1:65317841-65317843	Pip5k3	acceptor	2	cds
chr1:65238718-65238720	Pip5k3	acceptor	2	cds
chr1:65270078-65270080	Pip5k3	acceptor	2	cds
chr1:65277367-65277369	Pip5k3	acceptor	2	cds
chr1:65238718-65238720	Pip5k3	acceptor	2	cds
chr1:65270078-65270080	Pip5k3	acceptor	2	cds
chr1:65238718-65238720	Pip5k3	acceptor	2	cds
chr1:65166112-65166114	D630023F18Rik	donor	2	cds
chr1:66847622-66847624	1110028C15Rik	donor	2	cds
chr1:66819602-66819600	1110028C15Rik	acceptor	2	cds
chr1:66847622-66847624	1110028C15Rik	donor	2	cds
chr1:66819602-66819600	1110028C15Rik	acceptor	2	cds
chr1:66768548-66768546	1110028C15Rik	acceptor	2	cds
chr1:66741903-66741905	BC042720	acceptor	2	cds
chr1:66688294-66688292	BC042720	donor	2	cds
chr1:66693216-66693214	BC042720	donor	2	cds
chr1:66719359-66719357	BC042720	donor	2	cds
chr1:66724077-66724075	BC042720	donor	2	cds
chr1:66741903-66741905	BC042720	acceptor	2	cds
chr1:66445962-66445964	Mtap2	acceptor	2	cds
chr1:174530189-174530187	Fcrl6	acceptor	2	cds
chr1:174529457-174529455	Fcrl6	acceptor	2	cds
chr1:174493149-174493151	Vsig8	acceptor	2	cds
chr1:174475450-174475448	Ccdc19	donor	2	cds
chr1:174475805-174475807	Ccdc19	acceptor	2	cds
chr1:174420906-174420904	Igsf9	donor	2	cds
chr1:174425918-174425916	Igsf9	donor	2	cds
chr1:174425238-174425240	Igsf9	acceptor	2	cds
chr1:175455354-175455352	BC094916	acceptor	2	cds
chr1:175271799-175271801	Cadm3	donor	2	cds
chr1:173869526-173869528	Slamf6	acceptor	2	cds
chr1:173569400-173569398	Slamf7	acceptor	2	cds
chr1:174247948-174247946	Igsf8	donor	2	cds
chr1:174117483-174117485	Wdr42a	acceptor	2	cds
chr1:178783894-178783896	Sdccag8	acceptor	2	cds
chr1:175858405-175858407	Ifi203	donor	2	cds
chr1:175627535-175627537	E430029J22Rik	acceptor	2	cds
chr1:177051941-177051939	Rgs7	acceptor	2	cds
chr1:176996826-176996824	Rgs7	acceptor	2	cds
chr1:176625864-176625862	Fmn2	donor	2	cds
chr1:176624317-176624319	Fmn2	acceptor	2	cds
chr1:176625864-176625862	Fmn2	donor	2	cds
chr1:176542637-176542639	Fmn2	acceptor	2	cds
chr1:176624317-176624319	Fmn2	acceptor	2	cds
chr1:176750084-176750086	Fmn2	acceptor	2	cds
chr1:169564565-169564567	Rxrg	acceptor	2	cds
chr1:171436289-171436287	Nuf2	acceptor	2	cds
chr1:171434732-171434730	Nuf2	acceptor	2	cds
chr1:167826714-167826712	Pou2f1	acceptor	2	cds
chr1:167807197-167807195	Pou2f1	acceptor	2	cds
chr1:167785296-167785298	Cd247	acceptor	2	cds
chr1:167788576-167788578	Cd247	acceptor	2	cds
chr1:167789919-167789921	Cd247	acceptor	2	cds
chr1:167826714-167826712	Pou2f1	acceptor	2	cds
chr1:167807197-167807195	Pou2f1	acceptor	2	cds
chr1:173507945-173507947	Cd244	acceptor	2	cds
chr1:173332141-173332139	Arhgap30	donor	2	cds
chr1:173334940-173334942	Arhgap30	acceptor	2	cds
chr1:173315872-173315870	Pvrl4	donor	2	cds
chr1:173316711-173316713	Pvrl4	acceptor	2	cds
chr1:173315872-173315870	Pvrl4	donor	2	cds
chr1:173316711-173316713	Pvrl4	acceptor	2	cds
chr1:172851250-172851248	Fcrla	acceptor	2	cds
chr1:172268386-172268384	Nos1ap	acceptor	2	cds
chr1:173151700-173151702	Tomm40l	donor	2	cds
chr1:173089100-173089098	Mpz	donor	2	cds
chr1:193392436-193392434	Dtl	acceptor	2	cds
chr1:192876854-192876852	Tatdn3	acceptor	2	cds
chr1:193890833-193890831	Traf5	acceptor	2	cds
chr1:193651249-193651247	Nek2	donor	2	cds
chr1:193653270-193653272	Nek2	acceptor	2	cds
chr1:193651249-193651247	Nek2	donor	2	cds
chr1:193653270-193653272	Nek2	acceptor	2	cds
chr1:193431698-193431700	Ints7	acceptor	2	cds
chr1:191480523-191480525	Cenpf	donor	2	cds
chr1:192767655-192767657	Angel2	acceptor	2	cds
chr1:192607526-192607524	Rps6kc1	acceptor	2	cds
chr1:196977759-196977761	Cr2	donor	2	cds
chr1:196986890-196986888	Cr2	acceptor	2	cds
chr1:196977952-196977950	Cr2	acceptor	2	cds
chr1:196949883-196949885	Crry	donor	2	cds
chr1:89597989-89597991	Inpp5d	acceptor	2	cds
chr1:167785296-167785298	Cd247	acceptor	2	cds
chr1:167789919-167789921	Cd247	acceptor	2	cds
chr1:196765239-196765237	Cd34	donor	2	cds
chr1:90215662-90215660	Trpm8	donor	2	cds
chr1:90251099-90251097	Trpm8	donor	2	cds
chr1:90247924-90247926	Trpm8	acceptor	2	cds
chr1:167785296-167785298	Cd247	acceptor	2	cds
chr1:167789919-167789921	Cd247	acceptor	2	cds
chr1:167785296-167785298	Cd247	acceptor	2	cds
chr1:167789919-167789921	Cd247	acceptor	2	cds
chr1:99873431-99873433	Pam	donor	2	cds
chr1:99872359-99872361	Pam	donor	2	cds
chr1:99760777-99760779	Pam	donor	2	cds
chr1:99737058-99737056	Pam	acceptor	2	cds
chr1:94753697-94753695	Gpc1	donor	2	cds
chr1:72362032-72362034	Xrcc5	acceptor	2	cds
chr1:72389582-72389584	Xrcc5	acceptor	2	cds
chr1:60822120-60822122	Cd28	acceptor	2	cds
chr1:52159464-52159462	Stat4	donor	2	cds
chr1:75403675-75403673	Speg	donor	2	cds
chr1:75411994-75411992	Speg	donor	2	cds
chr1:75410890-75410892	Speg	acceptor	2	cds
chr1:194575143-194575141	Hhat	acceptor	2	cds
chr1:194552548-194552546	Hhat	acceptor	2	cds
chr1:193890833-193890831	Traf5	acceptor	2	cds
chr1:182582100-182582098	Lin9	donor	2	cds
chr1:182580872-182580874	Lin9	acceptor	2	cds
chr1:182598894-182598896	Lin9	acceptor	2	cds
chr1:182582100-182582098	Lin9	donor	2	cds
chr1:182580872-182580874	Lin9	acceptor	2	cds
chr1:182598894-182598896	Lin9	acceptor	2	cds
chr1:183680207-183680209	Dnahc14	acceptor	2	cds
chr1:183339759-183339761	Cnih3	acceptor	2	cds
chr1:183133292-183133290	Wdr26	acceptor	2	cds
chr1:183107963-183107961	Wdr26	acceptor	2	cds
chr1:181711771-181711773	Ahctf1	donor	2	cds
chr1:181688065-181688067	Ahctf1	donor	2	cds
chr1:181707955-181707953	Ahctf1	acceptor	2	cds
chr1:181699591-181699589	Ahctf1	acceptor	2	cds
chr1:180259998-180260000	Hnrnpu	donor	2	cds
chr1:180266087-180266085	Hnrnpu	acceptor	2	cds
chr1:182582100-182582098	Lin9	donor	2	cds
chr1:182580872-182580874	Lin9	acceptor	2	cds
chr1:182598894-182598896	Lin9	acceptor	2	cds
chr1:182171077-182171075	Psen2	acceptor	2	cds
chr1:181991920-181991922	Cdc42bpa	acceptor	2	cds
chr1:182004700-182004702	Cdc42bpa	acceptor	2	cds
chr1:190183790-190183788	Ush2a	donor	2	cds
chr1:185898136-185898138	Dusp10	acceptor	2	cds
chr1:184527199-184527197	Capn8	donor	2	cds
chr1:187082376-187082378	Rab3gap2	acceptor	2	cds
chr1:186627970-186627968	Mosc1	acceptor	2	cds
chr1:138201034-138201032	Camsap1l1	acceptor	2	cds
chr1:138184571-138184569	Camsap1l1	acceptor	2	cds
chr1:138002156-138002154	Cacna1s	donor	2	cds
chr1:137973303-137973305	Cacna1s	acceptor	2	cds
chr1:137984879-137984881	Cacna1s	acceptor	2	cds
chr1:138008554-138008556	Cacna1s	acceptor	2	cds
chr1:138012501-138012503	Cacna1s	acceptor	2	cds
chr1:140014328-140014330	Ptprc	donor	2	cds
chr1:139985335-139985333	Ptprc	acceptor	2	cds
chr1:139970272-139970270	Ptprc	acceptor	2	cds
chr1:139967849-139967847	Ptprc	acceptor	2	cds
chr1:139964639-139964637	Ptprc	acceptor	2	cds
chr1:139962801-139962799	Ptprc	acceptor	2	cds
chr1:140014328-140014330	Ptprc	donor	2	cds
chr1:139985335-139985333	Ptprc	acceptor	2	cds
chr1:139970272-139970270	Ptprc	acceptor	2	cds
chr1:139967849-139967847	Ptprc	acceptor	2	cds
chr1:139964639-139964637	Ptprc	acceptor	2	cds
chr1:139962801-139962799	Ptprc	acceptor	2	cds
chr1:139985335-139985333	Ptprc	acceptor	2	cds
chr1:139970272-139970270	Ptprc	acceptor	2	cds
chr1:139967849-139967847	Ptprc	acceptor	2	cds
chr1:139964639-139964637	Ptprc	acceptor	2	cds
chr1:139962801-139962799	Ptprc	acceptor	2	cds
chr1:138367896-138367898	Kif14	acceptor	2	cds
chr1:138376384-138376386	Kif14	acceptor	2	cds
chr1:138383611-138383613	Kif14	acceptor	2	cds
chr1:138383980-138383982	Kif14	acceptor	2	cds
chr1:138393939-138393941	Kif14	acceptor	2	cds
chr1:138406721-138406723	Kif14	acceptor	2	cds
chr1:137306059-137306057	Ipo9	acceptor	2	cds
chr1:137748314-137748312	Tnnt2	donor	2	cds
chr1:137747928-137747930	Tnnt2	acceptor	2	cds
chr1:137748314-137748312	Tnnt2	donor	2	cds
chr1:137740361-137740363	Tnnt2	acceptor	2	cds
chr1:137742131-137742133	Tnnt2	acceptor	2	cds
chr1:137742474-137742476	Tnnt2	acceptor	2	cds
chr1:137747928-137747930	Tnnt2	acceptor	2	cds
chr1:137742131-137742133	Tnnt2	acceptor	2	cds
chr1:137742474-137742476	Tnnt2	acceptor	2	cds
chr1:137742131-137742133	Tnnt2	acceptor	2	cds
chr1:137742474-137742476	Tnnt2	acceptor	2	cds
chr1:137701629-137701631	Tnni1	acceptor	2	cds
chr1:137702075-137702077	Tnni1	acceptor	2	cds
chr1:120359135-120359133	Clasp1	donor	2	cds
chr1:120418512-120418510	Clasp1	donor	2	cds
chr1:152256017-152256015	Tpr	donor	2	cds
chr1:152249384-152249386	Tpr	acceptor	2	cds
chr1:152250727-152250729	Tpr	acceptor	2	cds
chr1:152254619-152254621	Tpr	acceptor	2	cds
chr1:152256017-152256015	Tpr	donor	2	cds
chr1:152249384-152249386	Tpr	acceptor	2	cds
chr1:152250727-152250729	Tpr	acceptor	2	cds
chr1:152254619-152254621	Tpr	acceptor	2	cds
chr1:152229539-152229537	BC003331	acceptor	2	cds
chr1:152228725-152228723	BC003331	acceptor	2	cds
chr1:141140103-141140101	Crb1	acceptor	2	cds
chr1:142404276-142404278	Kcnt2	acceptor	2	cds
chr1:142419664-142419666	Kcnt2	acceptor	2	cds
chr1:142492637-142492635	Kcnt2	donor	2	cds
chr1:142419664-142419666	Kcnt2	acceptor	2	cds
chr1:142016631-142016629	Cfh	acceptor	2	cds
chr1:142015341-142015339	Cfh	acceptor	2	cds
chr1:142005249-142005247	Cfh	acceptor	2	cds
chr1:141788270-141788268	BC026782	acceptor	2	cds
chr1:141786980-141786978	BC026782	acceptor	2	cds
chr1:141650989-141650987	EG214403	acceptor	2	cds
chr1:141649728-141649726	EG214403	acceptor	2	cds
chr1:141635948-141635946	EG214403	acceptor	2	cds
chr1:141366089-141366087	Aspm	donor	2	cds
chr1:141353613-141353615	Aspm	acceptor	2	cds
chr1:141383783-141383785	Aspm	acceptor	2	cds
chr1:141386222-141386224	Aspm	acceptor	2	cds
chr1:141386875-141386877	Aspm	acceptor	2	cds
chr1:134518088-134518090	Nfasc	donor	2	cds
chr1:134420063-134420061	Cntn2	acceptor	2	cds
chr1:134414987-134414985	Cntn2	acceptor	2	cds
chr1:134380628-134380630	Rbbp5	acceptor	2	cds
chr1:134351988-134351986	Ripk5	donor	2	cds
chr1:134976220-134976222	Pik3c2b	acceptor	2	cds
chr1:133767441-133767439	Rab7l1	donor	2	cds
chr1:133768643-133768645	Rab7l1	acceptor	2	cds
chr1:133769042-133769044	Rab7l1	acceptor	2	cds
chr1:133559189-133559191	Ctse	acceptor	2	cds
chr1:133560860-133560862	Ctse	acceptor	2	cds
chr1:133333445-133333443	Srgap2	acceptor	2	cds
chr1:133260642-133260640	Srgap2	acceptor	2	cds
chr1:133192117-133192115	Srgap2	acceptor	2	cds
chr1:133242336-133242338	Srgap2	donor	2	cds
chr1:133333445-133333443	Srgap2	acceptor	2	cds
chr1:133260642-133260640	Srgap2	acceptor	2	cds
chr1:133189562-133189560	Srgap2	acceptor	2	cds
chr1:133950633-133950635	Mfsd4	donor	2	cds
chr1:137008764-137008766	Ptprv	donor	2	cds
chr1:137005860-137005862	Ptprv	donor	2	cds
chr1:137022084-137022082	Ptprv	acceptor	2	cds
chr1:137016525-137016523	Ptprv	acceptor	2	cds
chr1:137013223-137013221	Ptprv	acceptor	2	cds
chr1:137007295-137007293	Ptprv	acceptor	2	cds
chr1:136732475-136732473	Ppp1r12b	acceptor	2	cds
chr1:136640209-136640207	Syt2	donor	2	cds
chr1:136643467-136643465	Syt2	donor	2	cds
chr1:136518673-136518671	Jarid1b	donor	2	cds
chr1:136494159-136494161	Jarid1b	acceptor	2	cds
chr1:136518673-136518671	Jarid1b	donor	2	cds
chr1:136494159-136494161	Jarid1b	acceptor	2	cds
chr1:136382294-136382296	Klhl12	acceptor	2	cds
chr1:135523848-135523846	Zc3h11a	acceptor	2	cds
chr1:135285898-135285900	Sox13	donor	2	cds
chr1:135285503-135285505	Sox13	donor	2	cds
chr1:135275102-135275100	Etnk2	donor	2	cds
chr1:36556255-36556257	Cnnm4	acceptor	2	cds
chr1:163783970-163783968	AI848100	acceptor	2	cds
chr1:163782474-163782472	AI848100	acceptor	2	cds
chr1:163093397-163093399	Ankrd45	acceptor	2	cds
chr1:163033226-163033224	Klhl20	acceptor	2	cds
chr1:164584729-164584727	BC099523	acceptor	2	cds
chr1:163879712-163879714	AK016179	donor	2	cds
chr1:163879774-163879772	AK016179	acceptor	2	cds
chr1:163872667-163872665	AK016179	acceptor	2	cds
chr1:160680733-160680731	Pappa2	acceptor	2	cds
chr1:160594260-160594258	Astn1	donor	2	cds
chr1:160402505-160402507	Astn1	acceptor	2	cds
chr1:160510341-160510343	Astn1	acceptor	2	cds
chr1:166243072-166243070	Nme7	donor	2	cds
chr1:166056357-166056359	Selp	acceptor	2	cds
chr1:167478246-167478248	Sacy	acceptor	2	cds
chr1:167481211-167481213	Sacy	acceptor	2	cds
chr1:167359384-167359386	Iqwd1	donor	2	cds
chr1:166387891-166387893	Atp1b1	donor	2	cds
chr1:166368671-166368669	Atp1b1	acceptor	2	cds
chr1:164816437-164816439	Fmo2	donor	2	cds
chr1:164739918-164739920	Fmo4	donor	2	cds
chr1:164651671-164651669	Bat2d	acceptor	2	cds
chr1:133242336-133242338	Srgap2	donor	2	cds
chr1:133333445-133333443	Srgap2	acceptor	2	cds
chr1:133260642-133260640	Srgap2	acceptor	2	cds
chr1:164651671-164651669	Bat2d	acceptor	2	cds
chr1:164604233-164604235	Bat2d	donor	2	cds
chr1:165917842-165917840	BC055324	acceptor	2	cds
chr1:165876294-165876296	Scyl3	acceptor	2	cds
chr1:164990898-164990896	4921528O07Rik	acceptor	2	cds
chr1:155319355-155319357	Dhx9	donor	2	cds
chr1:155312908-155312906	Dhx9	acceptor	2	cds
chr1:155033381-155033383	Lamc2	donor	2	cds
chr1:154703742-154703740	Smg7	acceptor	2	cds
chr1:156979766-156979764	Mr1	acceptor	2	cds
chr1:176625864-176625862	Fmn2	donor	2	cds
chr1:176542637-176542639	Fmn2	acceptor	2	cds
chr1:176624317-176624319	Fmn2	acceptor	2	cds
chr1:176750084-176750086	Fmn2	acceptor	2	cds
chr1:155654808-155654810	AK161463	donor	2	cds
chr1:155651858-155651856	AK161463	acceptor	2	cds
chr1:167785296-167785298	Cd247	acceptor	2	cds
chr1:167789919-167789921	Cd247	acceptor	2	cds
chr1:153299177-153299179	1190005F20Rik	acceptor	2	cds
chr1:153280923-153280925	1190005F20Rik	acceptor	2	cds
chr1:152307902-152307900	Prg4	acceptor	2	cds
chr1:75493580-75493582	Obsl1	donor	2	cds
chr1:75490633-75490631	Obsl1	acceptor	2	cds
chr1:75489369-75489367	Obsl1	acceptor	2	cds
chr1:75488033-75488031	Obsl1	acceptor	2	cds
chr1:154703742-154703740	Smg7	acceptor	2	cds
chr1:158632527-158632529	C530043G21Rik	donor	2	cds
chr1:158374746-158374744	Soat1	acceptor	2	cds
chr1:160594260-160594258	Astn1	donor	2	cds
chr1:160402505-160402507	Astn1	acceptor	2	cds
chr1:160510341-160510343	Astn1	acceptor	2	cds
chr1:160402505-160402507	Astn1	acceptor	2	cds
chr1:160510341-160510343	Astn1	acceptor	2	cds
chr1:159494891-159494893	Sec16b	acceptor	2	cds
chr1:159388779-159388777	BC026585	donor	2	cds
chr1:159030210-159030212	1700057K13Rik	donor	2	cds
chr1:157749714-157749716	Cep350	donor	2	cds
chr1:157747913-157747915	Cep350	donor	2	cds
chr1:157572092-157572090	Lhx4	acceptor	2	cds
chr1:157179290-157179292	Xpr1	donor	2	cds
chr1:157179517-157179515	Xpr1	acceptor	2	cds
chr1:157068718-157068716	BC034090	acceptor	2	cds
chr1:157040456-157040454	Stx6	donor	2	cds
chr1:99016571-99016569	Slco6c1	acceptor	2	cds
chr1:157910722-157910724	Tor1aip2	acceptor	2	cds
chr1:157864640-157864642	Tor1aip1	donor	2	cds
chr1:157880931-157880929	Tor1aip1	acceptor	2	cds
chr1:140956906-140956904	Dennd1b	donor	2	cds
chr1:140959437-140959439	Dennd1b	acceptor	2	cds
chr1:140956906-140956904	Dennd1b	donor	2	cds
chr1:141039470-141039468	Dennd1b	donor	2	cds
chr1:140959437-140959439	Dennd1b	acceptor	2	cds
chr1:140987030-140987032	Dennd1b	acceptor	2	cds
chr1:152307902-152307900	Prg4	acceptor	2	cds
chr1:141366089-141366087	Aspm	donor	2	cds
chr1:141353613-141353615	Aspm	acceptor	2	cds
chr1:141383783-141383785	Aspm	acceptor	2	cds
chr1:141386222-141386224	Aspm	acceptor	2	cds
chr1:141386875-141386877	Aspm	acceptor	2	cds
chr1:141400337-141400339	F13b	acceptor	2	cds
chr1:141403342-141403344	F13b	acceptor	2	cds
chr1:141404149-141404151	F13b	acceptor	2	cds
chr1:141407424-141407426	F13b	acceptor	2	cds
chr1:141412863-141412865	F13b	acceptor	2	cds
chr1:141418919-141418921	F13b	acceptor	2	cds
chr1:141650989-141650987	EG214403	acceptor	2	cds
chr1:141649728-141649726	EG214403	acceptor	2	cds
chr1:141635948-141635946	EG214403	acceptor	2	cds
chr1:142016631-142016629	Cfh	acceptor	2	cds
chr1:142015341-142015339	Cfh	acceptor	2	cds
chr1:142005249-142005247	Cfh	acceptor	2	cds
chr1:153651950-153651948	Edem3	donor	2	cds
chr1:153652979-153652981	Edem3	acceptor	2	cds
chr1:196765239-196765237	Cd34	donor	2	cds
chr1:196777214-196777212	Cd34	donor	2	cds
chr1:196775498-196775500	Cd34	acceptor	2	cds
chr1:146621799-146621797	Rgs18	acceptor	2	cds
chr1:146620713-146620711	Rgs18	acceptor	2	cds
chr1:151769184-151769186	Pla2g4a	donor	2	cds
chr1:151718646-151718644	Pla2g4a	acceptor	2	cds
chr1:152229539-152229537	BC003331	acceptor	2	cds
chr1:152228725-152228723	BC003331	acceptor	2	cds
chr1:152256017-152256015	Tpr	donor	2	cds
chr1:152249384-152249386	Tpr	acceptor	2	cds
chr1:152250727-152250729	Tpr	acceptor	2	cds
chr1:152254619-152254621	Tpr	acceptor	2	cds
chr1:152290313-152290315	Tpr	acceptor	2	cds
chr1:136772539-136772541	Ppp1r12b	donor	2	cds
chr1:136769510-136769508	Ppp1r12b	acceptor	2	cds
chr1:136732475-136732473	Ppp1r12b	acceptor	2	cds
chr1:136971876-136971874	Lgr6	acceptor	2	cds
chr1:136902337-136902335	Lgr6	acceptor	2	cds
chr1:136894302-136894300	Lgr6	acceptor	2	cds
chr1:120359135-120359133	Clasp1	donor	2	cds
chr1:120418512-120418510	Clasp1	donor	2	cds
chr1:120408751-120408753	Clasp1	acceptor	2	cds
chr1:137039737-137039739	Ptpn7	acceptor	2	cds
chr1:137049444-137049442	Arl8a	donor	2	cds
chr1:137051363-137051361	Arl8a	donor	2	cds
chr1:137168936-137168938	Rnpep	donor	2	cds
chr1:137283258-137283260	Ipo9	donor	2	cds
chr1:137306059-137306057	Ipo9	acceptor	2	cds
chr1:137282581-137282579	Ipo9	acceptor	2	cds
chr1:137727659-137727661	Lad1	acceptor	2	cds
chr1:138367896-138367898	Kif14	acceptor	2	cds
chr1:138376384-138376386	Kif14	acceptor	2	cds
chr1:138383611-138383613	Kif14	acceptor	2	cds
chr1:138383980-138383982	Kif14	acceptor	2	cds
chr1:138393939-138393941	Kif14	acceptor	2	cds
chr1:138406721-138406723	Kif14	acceptor	2	cds
chr1:138192088-138192090	Camsap1l1	donor	2	cds
chr1:138201034-138201032	Camsap1l1	acceptor	2	cds
chr1:138184571-138184569	Camsap1l1	acceptor	2	cds
chr1:138049890-138049888	Kif21b	donor	2	cds
chr1:138054929-138054927	Kif21b	donor	2	cds
chr1:138056787-138056785	Kif21b	donor	2	cds
chr1:138058305-138058307	Kif21b	acceptor	2	cds
chr1:138002156-138002154	Cacna1s	donor	2	cds
chr1:137973303-137973305	Cacna1s	acceptor	2	cds
chr1:137984879-137984881	Cacna1s	acceptor	2	cds
chr1:138008554-138008556	Cacna1s	acceptor	2	cds
chr1:138012501-138012503	Cacna1s	acceptor	2	cds
chr1:137916234-137916236	Tmem9	acceptor	2	cds
chr1:137748314-137748312	Tnnt2	donor	2	cds
chr1:137742131-137742133	Tnnt2	acceptor	2	cds
chr1:137742474-137742476	Tnnt2	acceptor	2	cds
chr1:137747928-137747930	Tnnt2	acceptor	2	cds
chr1:157638110-157638112	Qsox1	donor	2	cds
chr1:157880931-157880929	Tor1aip1	acceptor	2	cds
chr1:157910722-157910724	Tor1aip2	acceptor	2	cds
chr1:158322921-158322919	9430070O13Rik	acceptor	2	cds
chr1:158374746-158374744	Soat1	acceptor	2	cds
chr1:158563883-158563885	Abl2	acceptor	2	cds
chr1:158570569-158570571	Abl2	acceptor	2	cds
chr1:158632527-158632529	C530043G21Rik	donor	2	cds
chr1:159030210-159030212	1700057K13Rik	donor	2	cds
chr1:159160277-159160275	Rasal2	acceptor	2	cds
chr1:159388779-159388777	BC026585	donor	2	cds
chr1:159400931-159400929	BC026585	donor	2	cds
chr1:159397296-159397298	BC026585	acceptor	2	cds
chr1:159494891-159494893	Sec16b	acceptor	2	cds
chr1:93052135-93052133	Rbm44	donor	2	cds
chr1:93059628-93059630	Rbm44	acceptor	2	cds
chr1:93065533-93065535	Rbm44	acceptor	2	cds
chr1:161255166-161255164	Rfwd2	donor	2	cds
chr1:161804238-161804240	Tnr	acceptor	2	cds
chr1:162177701-162177699	Rabgap1l	acceptor	2	cds
chr1:162575533-162575531	Rabgap1l	acceptor	2	cds
chr1:163033226-163033224	Klhl20	acceptor	2	cds
chr1:153252543-153252545	1200016B10Rik	donor	2	cds
chr1:153254766-153254764	1200016B10Rik	acceptor	2	cds
chr1:153280923-153280925	1190005F20Rik	acceptor	2	cds
chr1:153299177-153299179	1190005F20Rik	acceptor	2	cds
chr1:154354130-154354128	Glt25d2	donor	2	cds
chr1:154471059-154471057	Rgl1	acceptor	2	cds
chr1:154703742-154703740	Smg7	acceptor	2	cds
chr1:157638110-157638112	Qsox1	donor	2	cds
chr1:157179290-157179292	Xpr1	donor	2	cds
chr1:157179517-157179515	Xpr1	acceptor	2	cds
chr1:157040456-157040454	Stx6	donor	2	cds
chr1:157021115-157021117	Stx6	acceptor	2	cds
chr1:156984641-156984643	Mr1	donor	2	cds
chr1:156979766-156979764	Mr1	acceptor	2	cds
chr1:156312848-156312850	Cacna1e	donor	2	cds
chr1:156268155-156268157	Cacna1e	donor	2	cds
chr1:156260178-156260180	Cacna1e	donor	2	cds
chr1:156335969-156335967	Cacna1e	acceptor	2	cds
chr1:156292140-156292138	Cacna1e	acceptor	2	cds
chr1:156261212-156261210	Cacna1e	acceptor	2	cds
chr1:155751666-155751668	Glul	acceptor	2	cds
chr1:155753478-155753480	Glul	acceptor	2	cds
chr1:155587992-155587994	Rgs16	acceptor	2	cds
chr1:155518949-155518947	Rgs8	donor	2	cds
chr1:155384632-155384630	Npl	acceptor	2	cds
chr1:155272719-155272717	1700012A16Rik	donor	2	cds
chr1:155284654-155284656	1700012A16Rik	acceptor	2	cds
chr1:196765239-196765237	Cd34	donor	2	cds
chr1:196777214-196777212	Cd34	donor	2	cds
chr1:196775498-196775500	Cd34	acceptor	2	cds
chr1:155319355-155319357	Dhx9	donor	2	cds
chr1:155312908-155312906	Dhx9	acceptor	2	cds
chr1:155001621-155001619	Lamc2	acceptor	2	cds
chr1:154976287-154976285	Lamc2	acceptor	2	cds
chr1:154920926-154920928	Nmnat2	acceptor	2	cds
chr1:154933466-154933468	Nmnat2	acceptor	2	cds
chr1:154941166-154941168	Nmnat2	acceptor	2	cds
chr1:44822997-44822995	Gulp1	donor	2	cds
chr1:125308412-125308410	Dpp10	acceptor	2	cds
chr1:125281591-125281589	Dpp10	acceptor	2	cds
chr1:127919788-127919786	E030049G20Rik	acceptor	2	cds
chr1:55147556-55147558	Hspe1	acceptor	2	cds
chr1:129635127-129635129	Acmsd	acceptor	2	cds
chr1:129670963-129670961	Ccnt2	donor	2	cds
chr1:89597989-89597991	Inpp5d	acceptor	2	cds
chr1:129851643-129851641	Zranb3	acceptor	2	cds
chr1:130083489-130083487	R3hdm1	donor	2	cds
chr1:130090336-130090334	R3hdm1	donor	2	cds
chr1:130078562-130078564	R3hdm1	acceptor	2	cds
chr1:130159369-130159371	Ubxd2	acceptor	2	cds
chr1:130250148-130250146	Mcm6	acceptor	2	cds
chr1:130230234-130230232	Mcm6	acceptor	2	cds
chr1:130488765-130488767	Cxcr4	donor	2	cds
chr1:131999784-131999782	Thsd7b	donor	2	cds
chr1:132085199-132085197	Thsd7b	donor	2	cds
chr1:132091879-132091877	Thsd7b	donor	2	cds
chr1:132059396-132059398	Thsd7b	acceptor	2	cds
chr1:132308117-132308115	Daf2	acceptor	2	cds
chr1:132346141-132346139	Cd55	acceptor	2	cds
chr1:132539691-132539689	C4bp	acceptor	2	cds
chr1:132596555-132596557	Pfkfb2	donor	2	cds
chr1:137153804-137153802	Elf3	acceptor	2	cds
chr1:111962377-111962375	Cdh7	donor	2	cds
chr1:111995804-111995806	Cdh7	acceptor	2	cds
chr1:118188911-118188913	Cntnap5a	acceptor	2	cds
chr1:120359135-120359133	Clasp1	donor	2	cds
chr1:120418512-120418510	Clasp1	donor	2	cds
chr1:120549445-120549447	Tcfcp2l1	acceptor	2	cds
chr1:123358559-123358557	Ccdc93	donor	2	cds
chr1:123359675-123359677	Ccdc93	acceptor	2	cds
chr1:123393560-123393562	Ccdc93	acceptor	2	cds
chr1:122390233-122390231	Marco	acceptor	2	cds
chr1:122062752-122062750	3110009E18Rik	donor	2	cds
chr1:121662005-121662007	Ptpn4	donor	2	cds
chr1:121661607-121661609	Ptpn4	donor	2	cds
chr1:121669849-121669847	Ptpn4	acceptor	2	cds
chr1:121556495-121556493	Ptpn4	acceptor	2	cds
chr1:121374489-121374491	Ralb	donor	2	cds
chr1:135275102-135275100	Etnk2	donor	2	cds
chr1:135289647-135289649	Sox13	donor	2	cds
chr1:135287133-135287135	Sox13	donor	2	cds
chr1:135285898-135285900	Sox13	donor	2	cds
chr1:135285503-135285505	Sox13	donor	2	cds
chr1:95698272-95698274	Dtymk	donor	2	cds
chr1:135523848-135523846	Zc3h11a	acceptor	2	cds
chr1:135580582-135580584	Lax1	donor	2	cds
chr1:135580687-135580685	Lax1	acceptor	2	cds
chr1:136640209-136640207	Syt2	donor	2	cds
chr1:136643467-136643465	Syt2	donor	2	cds
chr1:133656071-133656069	Slc26a9	donor	2	cds
chr1:136382294-136382296	Klhl12	acceptor	2	cds
chr1:136320654-136320652	Adipor1	donor	2	cds
chr1:136302889-136302891	Cyb5r1	acceptor	2	cds
chr1:136252134-136252136	Tmem183a	donor	2	cds
chr1:136094306-136094308	Mybph	acceptor	2	cds
chr1:136081879-136081877	Chi3l1	donor	2	cds
chr1:136035352-136035350	Chit1	donor	2	cds
chr1:135943050-135943052	Fmod	acceptor	2	cds
chr1:175385749-175385747	Aim2	donor	2	cds
chr1:132742903-132742905	Pigr	acceptor	2	cds
chr1:132806151-132806153	Il20	donor	2	cds
chr1:132832469-132832471	Il19	donor	2	cds
chr1:132918059-132918057	Il10	donor	2	cds
chr1:132954658-132954656	Mapkapk2	acceptor	2	cds
chr1:133054768-133054770	Lgtn	acceptor	2	cds
chr1:133078029-133078027	Rassf5	acceptor	2	cds
chr1:133154475-133154477	Ikbke	donor	2	cds
chr1:193001107-193001109	Atf3	donor	2	cds
chr1:133559189-133559191	Ctse	acceptor	2	cds
chr1:133560860-133560862	Ctse	acceptor	2	cds
chr1:134534440-134534442	Nfasc	donor	2	cds
chr1:134518088-134518090	Nfasc	donor	2	cds
chr1:134420063-134420061	Cntn2	acceptor	2	cds
chr1:134414987-134414985	Cntn2	acceptor	2	cds
chr1:89270571-89270573	Tnrc15	acceptor	2	cds
chr1:137643296-137643298	Csrp1	acceptor	2	cds
chr1:134349899-134349897	Ripk5	donor	2	cds
chr1:134351988-134351986	Ripk5	donor	2	cds
chr1:173569400-173569398	Slamf7	acceptor	2	cds
chr1:174117483-174117485	Wdr42a	acceptor	2	cds
chr1:93331593-93331595	Per2	donor	2	cds
chr1:93331308-93331306	Per2	acceptor	2	cds
chr1:93326126-93326124	Per2	acceptor	2	cds
chr1:93324556-93324554	Per2	acceptor	2	cds
chr1:133767441-133767439	Rab7l1	donor	2	cds
chr1:133768643-133768645	Rab7l1	acceptor	2	cds
chr1:133769042-133769044	Rab7l1	acceptor	2	cds
chr1:133738561-133738563	Slc41a1	acceptor	2	cds
chr1:133700707-133700705	Pm20d1	donor	2	cds
chr1:182171077-182171075	Psen2	acceptor	2	cds
chr1:182342804-182342806	Itpkb	acceptor	2	cds
chr1:182499287-182499285	Parp1	donor	2	cds
chr1:182503951-182503949	Parp1	donor	2	cds
chr1:182518051-182518053	Parp1	acceptor	2	cds
chr1:182788366-182788364	BC031781	donor	2	cds
chr1:182824265-182824267	Lefty2	acceptor	2	cds
chr1:182827580-182827582	Lefty2	acceptor	2	cds
chr1:182836187-182836185	Pycr2	donor	2	cds
chr1:182837087-182837085	Pycr2	donor	2	cds
chr1:182836004-182836006	Pycr2	acceptor	2	cds
chr1:182837607-182837609	Pycr2	acceptor	2	cds
chr1:182866677-182866679	Lefty1	acceptor	2	cds
chr1:182867742-182867744	Lefty1	acceptor	2	cds
chr1:182890556-182890558	Tmem63a	acceptor	2	cds
chr1:183074179-183074181	Nvl	donor	2	cds
chr1:183047564-183047566	Nvl	donor	2	cds
chr1:137702075-137702077	Tnni1	acceptor	2	cds
chr1:183339759-183339761	Cnih3	acceptor	2	cds
chr1:183680207-183680209	Dnahc14	acceptor	2	cds
chr1:184371145-184371143	Trp53bp2	donor	2	cds
chr1:129416019-129416017	Tmem163	acceptor	2	cds
chr1:184527199-184527197	Capn8	donor	2	cds
chr1:184543671-184543669	Capn8	donor	2	cds
chr1:184544919-184544921	Capn8	acceptor	2	cds
chr1:184825329-184825331	Susd4	acceptor	2	cds
chr1:175271799-175271801	Cadm3	donor	2	cds
chr1:175572617-175572619	Pyhin1	acceptor	2	cds
chr1:75311996-75311994	Dnpep	acceptor	2	cds
chr1:176171287-176171285	Spna1	donor	2	cds
chr1:176148007-176148009	Spna1	acceptor	2	cds
chr1:176154558-176154560	Spna1	acceptor	2	cds
chr1:176159372-176159374	Spna1	acceptor	2	cds
chr1:176174174-176174176	Spna1	acceptor	2	cds
chr1:176175269-176175271	Spna1	acceptor	2	cds
chr1:177051941-177051939	Rgs7	acceptor	2	cds
chr1:177542461-177542459	Fh1	acceptor	2	cds
chr1:177838560-177838562	Exo1	acceptor	2	cds
chr1:182099544-182099546	Cabc1	donor	2	cds
chr1:182099208-182099210	Cabc1	donor	2	cds
chr1:135505537-135505535	Snrpe	acceptor	2	cds
chr1:181615826-181615828	Sccpdh	acceptor	2	cds
chr1:181553036-181553034	9630058J23Rik	donor	2	cds
chr1:181539916-181539918	9630058J23Rik	acceptor	2	cds
chr1:181467827-181467829	Tfb2m	donor	2	cds
chr1:180974043-180974041	Smyd3	acceptor	2	cds
chr1:180367532-180367534	Efcab2	acceptor	2	cds
chr1:180385946-180385948	Efcab2	acceptor	2	cds
chr1:180172742-180172744	5830417C01Rik	acceptor	2	cds
chr1:180174471-180174473	5830417C01Rik	acceptor	2	cds
chr1:179947873-179947871	EG545391	donor	2	cds
chr1:179970439-179970441	EG545391	acceptor	2	cds
chr1:179701271-179701273	Adss	donor	2	cds
chr1:178961780-178961782	Akt3	donor	2	cds
chr1:179033238-179033236	Akt3	acceptor	2	cds
chr1:178783894-178783896	Sdccag8	acceptor	2	cds
chr1:193651249-193651247	Nek2	donor	2	cds
chr1:193653270-193653272	Nek2	acceptor	2	cds
chr1:193732729-193732731	Slc30a1	acceptor	2	cds
chr1:193890833-193890831	Traf5	acceptor	2	cds
chr1:194062738-194062736	Kcnh1	donor	2	cds
chr1:194575143-194575141	Hhat	acceptor	2	cds
chr1:194552548-194552546	Hhat	acceptor	2	cds
chr1:194812911-194812913	Syt14	donor	2	cds
chr1:194994710-194994712	A130010J15Rik	acceptor	2	cds
chr1:195023869-195023871	Traf3ip3	donor	2	cds
chr1:195186042-195186040	Camk1g	acceptor	2	cds
chr1:196627236-196627238	Plxna2	acceptor	2	cds
chr1:196908974-196908972	Cd46	acceptor	2	cds
chr1:196949883-196949885	Crry	donor	2	cds
chr1:196989782-196989780	Cr2	acceptor	2	cds
chr1:196986890-196986888	Cr2	acceptor	2	cds
chr1:196977952-196977950	Cr2	acceptor	2	cds
chr1:160594260-160594258	Astn1	donor	2	cds
chr1:160402505-160402507	Astn1	acceptor	2	cds
chr1:160510341-160510343	Astn1	acceptor	2	cds
chr1:121514029-121514027	Epb4.1l5	acceptor	2	cds
chr1:186627825-186627827	Mosc1	donor	2	cds
chr1:186627970-186627968	Mosc1	acceptor	2	cds
chr1:186665130-186665132	Mosc2	donor	2	cds
chr1:186735874-186735876	Mark1	donor	2	cds
chr1:186722758-186722756	Mark1	acceptor	2	cds
chr1:187231635-187231633	Eprs	donor	2	cds
chr1:187242267-187242265	Eprs	donor	2	cds
chr1:187279561-187279559	Slc30a10	donor	2	cds
chr1:187941033-187941035	Lyplal1	donor	2	cds
chr1:188563480-188563482	Rrp15	donor	2	cds
chr1:190183790-190183788	Ush2a	donor	2	cds
chr1:190360187-190360189	Ush2a	acceptor	2	cds
chr1:190551989-190551991	Ush2a	acceptor	2	cds
chr1:190578943-190578945	Ush2a	acceptor	2	cds
chr1:178687115-178687113	Cep170	acceptor	2	cds
chr1:193392436-193392434	Dtl	acceptor	2	cds
chr1:193176989-193176987	Ppp2r5a	acceptor	2	cds
chr1:193149958-193149956	Tmem206	donor	2	cds
chr1:193133902-193133900	Nenf	acceptor	2	cds
chr1:192924606-192924608	Batf3	acceptor	2	cds
chr1:192767655-192767657	Angel2	acceptor	2	cds
chr1:191687318-191687316	Ptpn14	donor	2	cds
chr1:191480523-191480525	Cenpf	donor	2	cds
chr1:191483150-191483148	Cenpf	acceptor	2	cds
chr1:190797942-190797944	Kctd3	donor	2	cds
chr1:167072537-167072539	Tbx19	donor	2	cds
chr1:167124368-167124370	Sft2d2	donor	2	cds
chr1:167150326-167150324	Tiprl	acceptor	2	cds
chr1:167251566-167251568	Gpr161	acceptor	2	cds
chr1:167450067-167450065	Sacy	donor	2	cds
chr1:167452099-167452097	Sacy	donor	2	cds
chr1:167478246-167478248	Sacy	acceptor	2	cds
chr1:167481211-167481213	Sacy	acceptor	2	cds
chr1:167564433-167564435	Mpzl1	donor	2	cds
chr1:66973282-66973280	Myl1	acceptor	2	cds
chr1:167826714-167826712	Pou2f1	acceptor	2	cds
chr1:167807197-167807195	Pou2f1	acceptor	2	cds
chr1:167826714-167826712	Pou2f1	acceptor	2	cds
chr1:167807197-167807195	Pou2f1	acceptor	2	cds
chr1:167826714-167826712	Pou2f1	acceptor	2	cds
chr1:167807197-167807195	Pou2f1	acceptor	2	cds
chr1:167826714-167826712	Pou2f1	acceptor	2	cds
chr1:167807197-167807195	Pou2f1	acceptor	2	cds
chr1:168135983-168135985	Mael	donor	2	cds
chr1:168316796-168316798	Tada1l	acceptor	2	cds
chr1:169164820-169164822	Uck2	donor	2	cds
chr1:169246373-169246375	Tmco1	acceptor	2	cds
chr1:169282799-169282797	Aldh9a1	donor	2	cds
chr1:169564565-169564567	Rxrg	acceptor	2	cds
chr1:170113660-170113662	Pbx1	donor	2	cds
chr1:164467463-164467461	5630401D24Rik	acceptor	2	cds
chr1:164508002-164508004	Vamp4	acceptor	2	cds
chr1:164651671-164651669	Bat2d	acceptor	2	cds
chr1:164739918-164739920	Fmo4	donor	2	cds
chr1:164816437-164816439	Fmo2	donor	2	cds
chr1:166243072-166243070	Nme7	donor	2	cds
chr1:166116897-166116899	F5	acceptor	2	cds
chr1:166137982-166137984	F5	acceptor	2	cds
chr1:166056357-166056359	Selp	acceptor	2	cds
chr1:166002243-166002245	Sell	acceptor	2	cds
chr1:165917842-165917840	BC055324	acceptor	2	cds
chr1:165876294-165876296	Scyl3	acceptor	2	cds
chr1:173315872-173315870	Pvrl4	donor	2	cds
chr1:173316711-173316713	Pvrl4	acceptor	2	cds
chr1:173332141-173332139	Arhgap30	donor	2	cds
chr1:173334940-173334942	Arhgap30	acceptor	2	cds
chr1:173390563-173390561	F11r	donor	2	cds
chr1:173507945-173507947	Cd244	acceptor	2	cds
chr1:173527814-173527816	Ly9	donor	2	cds
chr1:173532194-173532192	Ly9	acceptor	2	cds
chr1:173530048-173530046	Ly9	acceptor	2	cds
chr1:152653495-152653497	Hmcn1	donor	2	cds
chr1:152504505-152504507	Hmcn1	donor	2	cds
chr1:152504198-152504200	Hmcn1	donor	2	cds
chr1:152650069-152650067	Hmcn1	acceptor	2	cds
chr1:152646128-152646126	Hmcn1	acceptor	2	cds
chr1:152486180-152486178	Hmcn1	acceptor	2	cds
chr1:152470432-152470430	Hmcn1	acceptor	2	cds
chr1:152456944-152456942	Hmcn1	acceptor	2	cds
chr1:173869526-173869528	Slamf6	acceptor	2	cds
chr1:174011342-174011344	Ncstn	donor	2	cds
chr1:174001593-174001595	Ncstn	donor	2	cds
chr1:174005168-174005166	Ncstn	acceptor	2	cds
chr1:175157257-175157259	Fcer1a	donor	2	cds
chr1:174493149-174493151	Vsig8	acceptor	2	cds
chr1:174420906-174420904	Igsf9	donor	2	cds
chr1:174425918-174425916	Igsf9	donor	2	cds
chr1:174425238-174425240	Igsf9	acceptor	2	cds
chr1:174255834-174255836	Kcnj9	donor	2	cds
chr1:174247948-174247946	Igsf8	donor	2	cds
chr1:174208999-174209001	Atp1a2	donor	2	cds
chr1:174210218-174210216	Atp1a2	acceptor	2	cds
chr1:174146039-174146041	Casq1	donor	2	cds
chr1:174036247-174036249	Copa	acceptor	2	cds
chr1:171436289-171436287	Nuf2	acceptor	2	cds
chr1:171434732-171434730	Nuf2	acceptor	2	cds
chr1:141140103-141140101	Crb1	acceptor	2	cds
chr1:172181680-172181682	Sh2d1b2	acceptor	2	cds
chr1:172268386-172268384	Nos1ap	acceptor	2	cds
chr1:172596929-172596927	Olfml2b	donor	2	cds
chr1:172785321-172785319	Atf6	acceptor	2	cds
chr1:172810823-172810821	Dusp12	acceptor	2	cds
chr1:172838261-172838259	Fcrlb	acceptor	2	cds
chr1:172851250-172851248	Fcrla	acceptor	2	cds
chr1:173208132-173208130	Ppox	acceptor	2	cds
chr1:173171075-173171077	Ndufs2	donor	2	cds
chr1:173176329-173176327	Ndufs2	acceptor	2	cds
chr1:173151700-173151702	Tomm40l	donor	2	cds
chr1:44011421-44011423	Tpp2	acceptor	2	cds
chr1:44032260-44032262	Tpp2	acceptor	2	cds
chr1:44070619-44070617	A530098C11Rik	acceptor	2	cds
chr1:44169728-44169726	Kdelc1	acceptor	2	cds
chr1:44235018-44235020	Ercc5	acceptor	2	cds
chr1:44268044-44268042	4832428D23Rik	acceptor	2	cds
chr1:45394381-45394379	Col3a1	donor	2	cds
chr1:45460265-45460267	Col5a2	donor	2	cds
chr1:45855993-45855991	Wdr75	donor	2	cds
chr1:45869889-45869891	Wdr75	acceptor	2	cds
chr1:45876975-45876977	Wdr75	acceptor	2	cds
chr1:51237095-51237097	Tmeff2	acceptor	2	cds
chr1:51835162-51835164	Myo1b	donor	2	cds
chr1:51881046-51881044	Myo1b	acceptor	2	cds
chr1:51853962-51853960	Myo1b	acceptor	2	cds
chr1:51814102-51814100	Myo1b	acceptor	2	cds
chr1:52211906-52211904	Stat1	donor	2	cds
chr1:52200929-52200931	Stat1	acceptor	2	cds
chr1:152307902-152307900	Prg4	acceptor	2	cds
chr1:52516151-52516149	Nab1	acceptor	2	cds
chr1:181711771-181711773	Ahctf1	donor	2	cds
chr1:181688065-181688067	Ahctf1	donor	2	cds
chr1:181707955-181707953	Ahctf1	acceptor	2	cds
chr1:181699591-181699589	Ahctf1	acceptor	2	cds
chr1:52916871-52916873	Hibch	acceptor	2	cds
chr1:53118986-53118984	Mstn	donor	2	cds
chr1:53828667-53828665	Stk17b	acceptor	2	cds
chr1:53961279-53961277	Hecw2	acceptor	2	cds
chr1:53870178-53870176	Hecw2	acceptor	2	cds
chr1:75313907-75313909	Dnpep	donor	2	cds
chr1:75311996-75311994	Dnpep	acceptor	2	cds
chr1:43188494-43188496	Fhl2	donor	2	cds
chr1:43108837-43108835	Tgfbrap1	acceptor	2	cds
chr1:42936599-42936601	Mrps9	acceptor	2	cds
chr1:42952937-42952939	Mrps9	acceptor	2	cds
chr1:42960139-42960141	Mrps9	acceptor	2	cds
chr1:40862735-40862733	Tmem182	donor	2	cds
chr1:40783304-40783302	Slc9a2	donor	2	cds
chr1:40657875-40657873	Slc9a4	donor	2	cds
chr1:40664681-40664679	Slc9a4	donor	2	cds
chr1:40402650-40402652	Il1rl2	acceptor	2	cds
chr1:40066709-40066707	Map4k4	donor	2	cds
chr1:40040727-40040729	Map4k4	acceptor	2	cds
chr1:58978521-58978523	Trak2	donor	2	cds
chr1:58980483-58980481	Trak2	acceptor	2	cds
chr1:59046533-59046535	Als2cr2	acceptor	2	cds
chr1:59133514-59133516	Als2cr11	donor	2	cds
chr1:59124690-59124688	Als2cr11	acceptor	2	cds
chr1:59166950-59166948	Als2cr4	acceptor	2	cds
chr1:59158043-59158041	Als2cr4	acceptor	2	cds
chr1:59166950-59166948	Als2cr4	acceptor	2	cds
chr1:59158043-59158041	Als2cr4	acceptor	2	cds
chr1:59243299-59243301	Als2	donor	2	cds
chr1:59598157-59598159	Gm973	acceptor	2	cds
chr1:59690837-59690839	Gm973	acceptor	2	cds
chr1:59749180-59749182	Nol5	acceptor	2	cds
chr1:59768114-59768116	Nol5	acceptor	2	cds
chr1:60031726-60031728	Als2cr13	acceptor	2	cds
chr1:60429489-60429487	Cyp20a1	donor	2	cds
chr1:60409752-60409754	Cyp20a1	acceptor	2	cds
chr1:60466766-60466764	Abi2	donor	2	cds
chr1:60584334-60584332	Raph1	acceptor	2	cds
chr1:60550525-60550523	Raph1	acceptor	2	cds
chr1:60540185-60540183	Raph1	acceptor	2	cds
chr1:62793904-62793902	Nrp2	donor	2	cds
chr1:63114757-63114759	A430093A21Rik	donor	2	cds
chr1:63207451-63207453	Ndufs1	donor	2	cds
chr1:63199346-63199348	Ndufs1	donor	2	cds
chr1:63211605-63211603	Ndufs1	acceptor	2	cds
chr1:63225821-63225823	Eef1b2	acceptor	2	cds
chr1:63613175-63613177	Adam23	acceptor	2	cds
chr1:54320511-54320509	4930511H11Rik	donor	2	cds
chr1:54320287-54320289	4930511H11Rik	acceptor	2	cds
chr1:54357149-54357151	4930511H11Rik	acceptor	2	cds
chr1:54417835-54417837	4930511H11Rik	acceptor	2	cds
chr1:54487340-54487342	Gtf3c3	donor	2	cds
chr1:54494788-54494786	Gtf3c3	acceptor	2	cds
chr1:54809813-54809811	Ankrd44	acceptor	2	cds
chr1:64759684-64759686	Ccnyl1	acceptor	2	cds
chr1:64761142-64761144	Ccnyl1	acceptor	2	cds
chr1:55205391-55205393	Mobkl3	acceptor	2	cds
chr1:55228927-55228925	Rftn2	acceptor	2	cds
chr1:56948110-56948108	Satb2	acceptor	2	cds
chr1:58018840-58018838	Kctd18	acceptor	2	cds
chr1:58070350-58070352	Sgol2	acceptor	2	cds
chr1:58072202-58072204	Sgol2	acceptor	2	cds
chr1:58125284-58125282	Aox1	donor	2	cds
chr1:58114257-58114259	Aox1	acceptor	2	cds
chr1:58885716-58885718	Casp8	acceptor	2	cds
chr1:58885939-58885941	Casp8	acceptor	2	cds
chr1:58888449-58888451	Casp8	acceptor	2	cds
chr1:58901187-58901189	Casp8	acceptor	2	cds
chr1:58903465-58903467	Casp8	acceptor	2	cds
chr1:58787995-58787997	Cflar	acceptor	2	cds
chr1:58537194-58537192	Orc2l	acceptor	2	cds
chr1:58514623-58514625	Nif3l1	acceptor	2	cds
chr1:58476510-58476512	Clk1	donor	2	cds
chr1:58351144-58351146	Aox3l1	acceptor	2	cds
chr1:58365702-58365704	Aox3l1	acceptor	2	cds
chr1:58303200-58303198	Aox4	donor	2	cds
chr1:58287948-58287950	Aox4	acceptor	2	cds
chr1:58320677-58320679	Aox4	acceptor	2	cds
chr1:58184552-58184550	Aox3	donor	2	cds
chr1:58184470-58184472	Aox3	acceptor	2	cds
chr1:58198194-58198196	Aox3	acceptor	2	cds
chr1:173089100-173089098	Mpz	donor	2	cds
chr1:94950834-94950836	Kif1a	donor	2	cds
chr1:94943226-94943228	Kif1a	donor	2	cds
chr1:94916381-94916383	Kif1a	donor	2	cds
chr1:94956881-94956879	Kif1a	acceptor	2	cds
chr1:22422850-22422852	Rims1	donor	2	cds
chr1:22287078-22287076	Rims1	acceptor	2	cds
chr1:22422850-22422852	Rims1	donor	2	cds
chr1:22287078-22287076	Rims1	acceptor	2	cds
chr1:22422850-22422852	Rims1	donor	2	cds
chr1:22287078-22287076	Rims1	acceptor	2	cds
chr1:22422850-22422852	Rims1	donor	2	cds
chr1:22287078-22287076	Rims1	acceptor	2	cds
chr1:22422850-22422852	Rims1	donor	2	cds
chr1:22287078-22287076	Rims1	acceptor	2	cds
chr1:24246045-24246047	Col9a1	acceptor	2	cds
chr1:25188247-25188245	Bai3	acceptor	2	cds
chr1:25141125-25141123	Bai3	acceptor	2	cds
chr1:89091374-89091376	Chrnd	acceptor	2	cds
chr1:89107612-89107610	Chrng	donor	2	cds
chr1:89105589-89105591	Chrng	acceptor	2	cds
chr1:89107477-89107479	Chrng	acceptor	2	cds
chr1:89110595-89110593	Eif4e2	donor	2	cds
chr1:183116078-183116080	Wdr26	donor	2	cds
chr1:183133292-183133290	Wdr26	acceptor	2	cds
chr1:183113937-183113935	Wdr26	acceptor	2	cds
chr1:183107963-183107961	Wdr26	acceptor	2	cds
chr1:75182761-75182763	Atg9a	donor	2	cds
chr1:75181624-75181626	Atg9a	donor	2	cds
chr1:75181148-75181146	Atg9a	acceptor	2	cds
chr1:93158843-93158845	Ube2f	acceptor	2	cds
chr1:89652890-89652888	Atg16l1	donor	2	cds
chr1:89717881-89717883	Sag	acceptor	2	cds
chr1:89728413-89728415	Sag	acceptor	2	cds
chr1:89890878-89890876	Usp40	acceptor	2	cds
chr1:90109449-90109447	Ugt1a1	donor	2	cds
chr1:172214773-172214775	Sh2d1b1	acceptor	2	cds
chr1:91731008-91731010	Centg2	acceptor	2	cds
chr1:84754294-84754296	Trip12	donor	2	cds
chr1:84747075-84747073	Trip12	acceptor	2	cds
chr1:84925859-84925861	Slc16a14	donor	2	cds
chr1:85250759-85250757	C130026I21Rik	acceptor	2	cds
chr1:87480156-87480154	Sp110	acceptor	2	cds
chr1:87534441-87534439	Sp140	donor	2	cds
chr1:87511762-87511764	Sp140	acceptor	2	cds
chr1:87532133-87532135	Sp140	acceptor	2	cds
chr1:87604556-87604558	Sp100	acceptor	2	cds
chr1:89050778-89050780	Ecel1	donor	2	cds
chr1:89050090-89050092	Ecel1	donor	2	cds
chr1:89046070-89046072	Ecel1	donor	2	cds
chr1:88642076-88642074	Dis3l2	donor	2	cds
chr1:88442383-88442381	Pde6d	acceptor	2	cds
chr1:88283887-88283889	Nmur1	donor	2	cds
chr1:88094959-88094957	Armc9	donor	2	cds
chr1:88059239-88059241	Armc9	acceptor	2	cds
chr1:88090851-88090853	Armc9	acceptor	2	cds
chr1:88094959-88094957	Armc9	donor	2	cds
chr1:88148968-88148966	Armc9	donor	2	cds
chr1:88059239-88059241	Armc9	acceptor	2	cds
chr1:88090851-88090853	Armc9	acceptor	2	cds
chr1:87999198-87999196	Htr2b	acceptor	2	cds
chr1:87968401-87968403	Psmd1	acceptor	2	cds
chr1:87979721-87979723	Psmd1	acceptor	2	cds
chr1:87982604-87982606	Psmd1	acceptor	2	cds
chr1:95311386-95311388	Hdlbp	donor	2	cds
chr1:95393917-95393919	Sept2	acceptor	2	cds
chr1:95464092-95464090	Farp2	donor	2	cds
chr1:95476578-95476576	Farp2	donor	2	cds
chr1:95459885-95459887	Farp2	acceptor	2	cds
chr1:95476316-95476318	Farp2	acceptor	2	cds
chr1:95506552-95506554	Farp2	acceptor	2	cds
chr1:95525608-95525610	Stk25	donor	2	cds
chr1:95524288-95524286	Stk25	acceptor	2	cds
chr1:95621894-95621892	Thap4	acceptor	2	cds
chr1:95664829-95664831	Atg4b	acceptor	2	cds
chr1:95698272-95698274	Dtymk	donor	2	cds
chr1:95697378-95697380	Dtymk	donor	2	cds
chr1:95735397-95735399	D2hgdh	acceptor	2	cds
chr1:95938093-95938091	Pdcd1	acceptor	2	cds
chr1:95937449-95937447	Pdcd1	acceptor	2	cds
chr1:95936704-95936702	Pdcd1	acceptor	2	cds
chr1:123358559-123358557	Ccdc93	donor	2	cds
chr1:123359675-123359677	Ccdc93	acceptor	2	cds
chr1:123393560-123393562	Ccdc93	acceptor	2	cds
chr1:97557573-97557571	St8sia4	acceptor	2	cds
chr1:107718054-107718056	Tnfrsf11a	acceptor	2	cds
chr1:107639927-107639925	2310035C23Rik	donor	2	cds
chr1:107549678-107549680	Pign	donor	2	cds
chr1:107484556-107484558	Pign	donor	2	cds
chr1:102170937-102170939	C230078M14Rik	acceptor	2	cds
chr1:102287043-102287045	C230078M14Rik	acceptor	2	cds
chr1:99626487-99626489	Hisppd1	donor	2	cds
chr1:99609580-99609582	Hisppd1	donor	2	cds
chr1:98885311-98885309	Slco6b1	acceptor	2	cds
chr1:98849739-98849737	Slco6b1	acceptor	2	cds
chr1:92508748-92508750	Cops8	acceptor	2	cds
chr1:87803734-87803732	Itm2c	donor	2	cds
chr1:87803582-87803584	Itm2c	acceptor	2	cds
chr1:94950834-94950836	Kif1a	donor	2	cds
chr1:94943226-94943228	Kif1a	donor	2	cds
chr1:94916381-94916383	Kif1a	donor	2	cds
chr1:94956881-94956879	Kif1a	acceptor	2	cds
chr1:92860720-92860722	Rab17	donor	2	cds
chr1:92856576-92856578	Rab17	donor	2	cds
chr1:93195028-93195026	Scly	donor	2	cds
chr1:93215693-93215691	Scly	donor	2	cds
chr1:93204890-93204892	Scly	acceptor	2	cds
chr1:93239315-93239313	Espnl	donor	2	cds
chr1:93254000-93253998	Klhl30	donor	2	cds
chr1:93267293-93267291	BC056923	donor	2	cds
chr1:93268040-93268038	BC056923	donor	2	cds
chr1:93275163-93275161	Ilkap	acceptor	2	cds
chr1:93309631-93309633	Hes6	donor	2	cds
chr1:93309467-93309469	Hes6	donor	2	cds
chr1:93309060-93309058	Hes6	acceptor	2	cds
chr1:93416242-93416240	Traf3ip1	donor	2	cds
chr1:95293853-95293855	Tmem16g	acceptor	2	cds
chr1:95246901-95246903	Ppp1r7	acceptor	2	cds
chr1:95254333-95254335	Ppp1r7	acceptor	2	cds
chr1:95216534-95216536	Pask	donor	2	cds
chr1:95232423-95232421	Pask	acceptor	2	cds
chr1:95224054-95224052	Pask	acceptor	2	cds
chr1:95037987-95037985	Agxt	donor	2	cds
chr1:75381740-75381738	Speg	donor	2	cds
chr1:75403675-75403673	Speg	donor	2	cds
chr1:75411994-75411992	Speg	donor	2	cds
chr1:75387553-75387555	Speg	acceptor	2	cds
chr1:75410890-75410892	Speg	acceptor	2	cds
chr1:94831594-94831592	Capn10	donor	2	cds
chr1:94839876-94839878	Capn10	acceptor	2	cds
chr1:94840255-94840257	Capn10	acceptor	2	cds
chr1:94815906-94815904	Rnpepl1	donor	2	cds
chr1:94815760-94815762	Rnpepl1	acceptor	2	cds
chr1:94804003-94804001	Dusp28	donor	2	cds
chr1:94778325-94778327	Ankmy1	donor	2	cds
chr1:94773585-94773587	Ankmy1	donor	2	cds
chr1:94363957-94363959	Ndufa10	donor	2	cds
chr1:93872013-93872015	Hdac4	donor	2	cds
chr1:71699405-71699407	Fn1	donor	2	cds
chr1:71698094-71698096	Fn1	donor	2	cds
chr1:71660610-71660608	Fn1	acceptor	2	cds
chr1:72258588-72258590	Mreg	donor	2	cds
chr1:72321459-72321461	Pecr	donor	2	cds
chr1:72663153-72663151	Smarcal1	donor	2	cds
chr1:72726775-72726773	Ankar	acceptor	2	cds
chr1:72711831-72711829	Ankar	acceptor	2	cds
chr1:72910655-72910653	Igfbp5	acceptor	2	cds
chr1:74327902-74327904	Aamp	donor	2	cds
chr1:74327660-74327662	Aamp	donor	2	cds
chr1:74326884-74326882	Aamp	acceptor	2	cds
chr1:74339578-74339580	Tmbim1	donor	2	cds
chr1:74465131-74465129	Vil1	donor	2	cds
chr1:74472272-74472270	Vil1	donor	2	cds
chr1:74473308-74473306	Vil1	donor	2	cds
chr1:74474830-74474828	Vil1	donor	2	cds
chr1:74517110-74517112	Usp37	donor	2	cds
chr1:74491103-74491101	Usp37	acceptor	2	cds
chr1:74597726-74597724	Plcd4	donor	2	cds
chr1:74626193-74626191	Zfp142	acceptor	2	cds
chr1:63705441-63705443	Dytn	donor	2	cds
chr1:63761930-63761928	Mdh1b	acceptor	2	cds
chr1:63797837-63797839	Fastkd2	acceptor	2	cds
chr1:65167910-65167912	D630023F18Rik	donor	2	cds
chr1:65166112-65166114	D630023F18Rik	donor	2	cds
chr1:71623376-71623374	Atic	donor	2	cds
chr1:71605799-71605801	Atic	acceptor	2	cds
chr1:71625125-71625127	Atic	acceptor	2	cds
chr1:71112052-71112054	Bard1	donor	2	cds
chr1:69873696-69873694	Spag16	donor	2	cds
chr1:69889542-69889544	Spag16	acceptor	2	cds
chr1:68377868-68377866	Erbb4	acceptor	2	cds
chr1:67202838-67202836	Cps1	donor	2	cds
chr1:67276095-67276093	Cps1	donor	2	cds
chr1:67204312-67204314	Cps1	acceptor	2	cds
chr1:66973282-66973280	Myl1	acceptor	2	cds
chr1:66894971-66894973	Acadl	donor	2	cds
chr1:66899866-66899864	Acadl	acceptor	2	cds
chr1:66878102-66878100	Acadl	acceptor	2	cds
chr1:66847622-66847624	1110028C15Rik	donor	2	cds
chr1:66819602-66819600	1110028C15Rik	acceptor	2	cds
chr1:66768548-66768546	1110028C15Rik	acceptor	2	cds
chr1:66445962-66445964	Mtap2	acceptor	2	cds
chr1:65238718-65238720	Pip5k3	acceptor	2	cds
chr1:65239107-65239109	Pip5k3	acceptor	2	cds
chr1:65270078-65270080	Pip5k3	acceptor	2	cds
chr1:65277367-65277369	Pip5k3	acceptor	2	cds
chr1:65280303-65280305	Pip5k3	acceptor	2	cds
chr1:65305356-65305358	Pip5k3	acceptor	2	cds
chr1:65317841-65317843	Pip5k3	acceptor	2	cds
chr1:75493580-75493582	Obsl1	donor	2	cds
chr1:75487370-75487372	Obsl1	donor	2	cds
chr1:75486055-75486057	Obsl1	donor	2	cds
chr1:75484201-75484203	Obsl1	donor	2	cds
chr1:75490633-75490631	Obsl1	acceptor	2	cds
chr1:75489369-75489367	Obsl1	acceptor	2	cds
chr1:75488033-75488031	Obsl1	acceptor	2	cds
chr1:75487644-75487642	Obsl1	acceptor	2	cds
chr1:75485277-75485275	Obsl1	acceptor	2	cds
chr1:75524247-75524245	Stk11ip	donor	2	cds
chr1:75532003-75532001	Stk11ip	donor	2	cds
chr1:75524883-75524885	Stk11ip	acceptor	2	cds
chr1:78463594-78463592	Farsb	acceptor	2	cds
chr1:78459618-78459616	Farsb	acceptor	2	cds
chr1:78519439-78519437	Mogat1	donor	2	cds
chr1:78684990-78684988	Acsl3	donor	2	cds
chr1:78692655-78692657	Acsl3	acceptor	2	cds
chr1:78684990-78684988	Acsl3	donor	2	cds
chr1:78692655-78692657	Acsl3	acceptor	2	cds
chr1:132780410-132780412	Il24	donor	2	cds
chr1:83015906-83015908	Slc19a3	donor	2	cds
chr1:82731993-82731995	5230400G24Rik	acceptor	2	cds
chr1:82560056-82560054	Col4a4	acceptor	2	cds
chr1:80285434-80285432	Cul3	acceptor	2	cds
chr1:79817849-79817851	Serpine2	donor	2	cds
chr1:74657835-74657833	Stk36	donor	2	cds
chr1:74679864-74679862	Stk36	donor	2	cds
chr1:74778684-74778682	Cyp27a1	donor	2	cds
chr1:74791946-74791944	Prkag3	acceptor	2	cds
chr1:74794599-74794597	Prkag3	acceptor	2	cds
chr1:74791946-74791944	Prkag3	acceptor	2	cds
chr1:74829471-74829469	Wnt6	donor	2	cds
chr1:74939300-74939302	Cryba2	donor	2	cds
chr1:74937104-74937106	Cryba2	donor	2	cds
chr1:74974168-74974170	Ccdc108	donor	2	cds
chr1:74971364-74971366	Ccdc108	donor	2	cds
chr1:74957585-74957587	Ccdc108	donor	2	cds
chr1:74951665-74951663	Ccdc108	acceptor	2	cds
chr1:74993322-74993320	Ihh	acceptor	2	cds
chr1:127467123-127467125	Slc35f5	acceptor	2	cds
chr1:127487609-127487611	Slc35f5	acceptor	2	cds
chr1:75136254-75136252	1810031K17Rik	acceptor	2	cds
chr1:75141832-75141834	BC038286	acceptor	2	cds
chr1:75167112-75167114	Zfand2b	acceptor	2	cds
chr1:75167259-75167261	Zfand2b	acceptor	2	cds
chr1:75481421-75481423	Tmem198	acceptor	2	cds
chr1:75466913-75466911	Accn4	donor	2	cds
chr1:75470093-75470095	Accn4	acceptor	2	cds
chr1:75434932-75434930	Gmppa	donor	2	cds
chr1:75379757-75379755	Speg	donor	2	cds
chr1:75381740-75381738	Speg	donor	2	cds
chr1:75387553-75387555	Speg	acceptor	2	cds
chr1:75270622-75270620	Resp18	acceptor	2	cds
chr1:75250495-75250497	Ptprn	donor	2	cds
chr1:75249040-75249042	Ptprn	donor	2	cds
chr1:75250717-75250715	Ptprn	acceptor	2	cds
chr1:75233524-75233522	Dnajb10	donor	2	cds
chr1:75235854-75235856	Dnajb10	acceptor	2	cds
chr1:75191415-75191417	Ankzf1	acceptor	2	cds
chr1:75195354-75195356	Ankzf1	acceptor	2	cds
chr1:75173874-75173876	Abcb6	donor	2	cds
chr1:14221634-14221632	Eya1	acceptor	2	cds
chr1:14219658-14219656	Eya1	acceptor	2	cds
chr1:14221634-14221632	Eya1	acceptor	2	cds
chr1:14219658-14219656	Eya1	acceptor	2	cds
chr1:14891992-14891990	Trpa1	acceptor	2	cds
chr1:15823571-15823569	Terf1	donor	2	cds
chr1:16093766-16093764	Rpl7	acceptor	2	cds
chr1:16384129-16384131	Stau2	donor	2	cds
chr1:16572084-16572082	Ube2w	acceptor	2	cds
chr1:16531871-16531869	Ube2w	acceptor	2	cds
chr1:16572084-16572082	Ube2w	acceptor	2	cds
chr1:12810481-12810483	Sulf1	acceptor	2	cds
chr1:12828439-12828441	Sulf1	acceptor	2	cds
chr1:12848892-12848894	Sulf1	acceptor	2	cds
chr1:12810481-12810483	Sulf1	acceptor	2	cds
chr1:12828439-12828441	Sulf1	acceptor	2	cds
chr1:12848892-12848894	Sulf1	acceptor	2	cds
chr1:13109047-13109045	Prdm14	acceptor	2	cds
chr1:13180272-13180270	Ncoa2	acceptor	2	cds
chr1:13165430-13165428	Ncoa2	acceptor	2	cds
chr1:13143157-13143155	Ncoa2	acceptor	2	cds
chr1:13180272-13180270	Ncoa2	acceptor	2	cds
chr1:13165430-13165428	Ncoa2	acceptor	2	cds
chr1:13143157-13143155	Ncoa2	acceptor	2	cds
chr1:13180272-13180270	Ncoa2	acceptor	2	cds
chr1:13165430-13165428	Ncoa2	acceptor	2	cds
chr1:13180272-13180270	Ncoa2	acceptor	2	cds
chr1:13165430-13165428	Ncoa2	acceptor	2	cds
chr1:13180272-13180270	Ncoa2	acceptor	2	cds
chr1:13628491-13628489	Lactb2	acceptor	2	cds
chr1:13674358-13674356	Xkr9	donor	2	cds
chr1:14221634-14221632	Eya1	acceptor	2	cds
chr1:14219658-14219656	Eya1	acceptor	2	cds
chr1:14221634-14221632	Eya1	acceptor	2	cds
chr1:14219658-14219656	Eya1	acceptor	2	cds
chr1:20603554-20603552	Pkhd1	acceptor	2	cds
chr1:20556954-20556952	Pkhd1	acceptor	2	cds
chr1:20302292-20302290	Pkhd1	acceptor	2	cds
chr1:20603554-20603552	Pkhd1	acceptor	2	cds
chr1:20962855-20962857	Efhc1	acceptor	2	cds
chr1:21216128-21216126	Tmem14a	donor	2	cds
chr1:21951261-21951263	Kcnq5	donor	2	cds
chr1:22422850-22422852	Rims1	donor	2	cds
chr1:22287078-22287076	Rims1	acceptor	2	cds
chr1:16696253-16696255	Ly96	acceptor	2	cds
chr1:17151207-17151209	Gdap1	acceptor	2	cds
chr1:17739729-17739727	Crispld1	donor	2	cds
chr1:17746338-17746340	Crispld1	acceptor	2	cds
chr1:18120331-18120329	Crisp4	acceptor	2	cds
chr1:19109242-19109244	Tcfap2d	acceptor	2	cds
chr1:19218522-19218524	Tcfap2b	acceptor	2	cds
chr1:4818731-4818729	Lypla1	donor	2	cds
chr1:4902392-4902394	Rgs20	donor	2	cds
chr1:184409874-184409872	Capn2	acceptor	2	cds
chr1:184400369-184400367	Capn2	acceptor	2	cds
chr1:4902392-4902394	Rgs20	donor	2	cds
chr1:5074647-5074645	Atp6v1h	donor	2	cds
chr1:5123346-5123344	Atp6v1h	donor	2	cds
chr1:5107470-5107472	Atp6v1h	acceptor	2	cds
chr1:142492637-142492635	Kcnt2	donor	2	cds
chr1:142404276-142404278	Kcnt2	acceptor	2	cds
chr1:142419664-142419666	Kcnt2	acceptor	2	cds
chr1:6235741-6235739	Rb1cc1	donor	2	cds
chr1:6251179-6251177	Rb1cc1	donor	2	cds
chr1:6254622-6254624	Rb1cc1	acceptor	2	cds
chr1:6235741-6235739	Rb1cc1	donor	2	cds
chr1:6254622-6254624	Rb1cc1	acceptor	2	cds
chr1:13109047-13109045	Prdm14	acceptor	2	cds
chr1:13556478-13556476	Tram1	acceptor	2	cds
chr1:55069117-55069115	Sf3b1	acceptor	2	cds
chr1:60335647-60335645	Nbeal1	donor	2	cds
chr1:60278910-60278912	Nbeal1	acceptor	2	cds
chr1:60305206-60305208	Nbeal1	acceptor	2	cds
chr1:60318253-60318255	Nbeal1	acceptor	2	cds
chr1:60367770-60367772	Nbeal1	acceptor	2	cds
chr1:172268386-172268384	Nos1ap	acceptor	2	cds
chr1:4818731-4818729	Lypla1	donor	2	cds
chr1:10076036-10076034	Cspp1	donor	2	cds
chr1:10079042-10079040	Cspp1	donor	2	cds
chr1:10102626-10102624	Cspp1	donor	2	cds
chr1:10106815-10106813	Cspp1	donor	2	cds
chr1:10073581-10073583	Cspp1	acceptor	2	cds
chr1:10106694-10106696	Cspp1	acceptor	2	cds
chr1:10143466-10143468	Arfgef1	donor	2	cds
chr1:10206641-10206639	Arfgef1	acceptor	2	cds
chr1:10132826-10132824	Arfgef1	acceptor	2	cds
chr1:10319553-10319555	Cpa6	donor	2	cds
chr1:11174624-11174622	Depdc2	donor	2	cds
chr1:11122418-11122420	Depdc2	acceptor	2	cds
chr1:11738175-11738173	A830018L16Rik	donor	2	cds
chr1:8772843-8772845	Sntg1	donor	2	cds
chr1:8668059-8668057	Sntg1	acceptor	2	cds
chr1:8772843-8772845	Sntg1	donor	2	cds
chr1:9538233-9538231	Adhfe1	donor	2	cds
chr1:9677639-9677641	Mybl1	donor	2	cds
chr1:9874705-9874707	Sgk3	acceptor	2	cds
chr1:36665259-36665261	BC050210	donor	2	cds
chr1:36759317-36759319	Actr1b	donor	2	cds
chr1:36757024-36757022	Actr1b	acceptor	2	cds
chr1:36851943-36851945	Tmem131	donor	2	cds
chr1:36884104-36884106	Tmem131	donor	2	cds
chr1:36872299-36872301	Tmem131	donor	2	cds
chr1:36851943-36851945	Tmem131	donor	2	cds
chr1:36886520-36886518	Tmem131	acceptor	2	cds
chr1:37447037-37447035	Inpp4a	donor	2	cds
chr1:36374172-36374170	Arid5a	donor	2	cds
chr1:36411060-36411058	4632411B12Rik	acceptor	2	cds
chr1:36478583-36478585	AK132955	acceptor	2	cds
chr1:36556255-36556257	Cnnm4	acceptor	2	cds
chr1:36577363-36577365	Cnnm3	acceptor	2	cds
chr1:36598701-36598703	Ankrd39	donor	2	cds
chr1:36611246-36611244	Sema4c	acceptor	2	cds
chr1:38165246-38165248	Rev1	donor	2	cds
chr1:38148907-38148909	Rev1	donor	2	cds
chr1:38238102-38238104	Aff3	donor	2	cds
chr1:38236416-38236414	Aff3	acceptor	2	cds
chr1:38377009-38377007	Aff3	acceptor	2	cds
chr1:38872807-38872809	Lonrf2	donor	2	cds
chr1:38855069-38855067	Lonrf2	acceptor	2	cds
chr1:39052985-39052987	Pdcl3	acceptor	2	cds
chr1:39391660-39391658	Npas2	donor	2	cds
chr1:39344312-39344314	Npas2	acceptor	2	cds
chr1:39382932-39382934	Npas2	acceptor	2	cds
chr1:39425101-39425099	Rpl31	donor	2	cds
chr1:39462135-39462137	Tbc1d8	donor	2	cds
chr1:39433964-39433962	Tbc1d8	acceptor	2	cds
chr1:39429632-39429630	Tbc1d8	acceptor	2	cds
chr1:39462135-39462137	Tbc1d8	donor	2	cds
chr1:39433964-39433962	Tbc1d8	acceptor	2	cds
chr1:39595115-39595117	D1Bwg0212e	acceptor	2	cds
chr1:37506008-37506006	Mgat4a	acceptor	2	cds
chr1:37552715-37552717	Mgat4a	donor	2	cds
chr1:37506008-37506006	Mgat4a	acceptor	2	cds
chr1:37552715-37552717	Mgat4a	donor	2	cds
chr1:37506008-37506006	Mgat4a	acceptor	2	cds
chr1:37552715-37552717	Mgat4a	donor	2	cds
chr1:37506008-37506006	Mgat4a	acceptor	2	cds
chr1:37682914-37682912	2010300C02Rik	acceptor	2	cds
chr1:37892264-37892266	Tsga10	donor	2	cds
chr1:37921568-37921570	Tsga10	donor	2	cds
chr1:37892264-37892266	Tsga10	donor	2	cds
chr1:38090873-38090875	Eif5b	acceptor	2	cds
chr1:24788591-24788593	Lmbrd1	acceptor	2	cds
chr1:24805644-24805646	Lmbrd1	acceptor	2	cds
chr1:25141125-25141123	Bai3	acceptor	2	cds
chr1:25188247-25188245	Bai3	acceptor	2	cds
chr1:25141125-25141123	Bai3	acceptor	2	cds
chr1:25188247-25188245	Bai3	acceptor	2	cds
chr1:25141125-25141123	Bai3	acceptor	2	cds
chr1:25188247-25188245	Bai3	acceptor	2	cds
chr1:193431698-193431700	Ints7	acceptor	2	cds
chr1:30886685-30886687	Phf3	donor	2	cds
chr1:31000852-31000850	Ptp4a1	acceptor	2	cds
chr1:31247207-31247209	Gluld1	acceptor	2	cds
chr1:22422850-22422852	Rims1	donor	2	cds
chr1:22287078-22287076	Rims1	acceptor	2	cds
chr1:22422850-22422852	Rims1	donor	2	cds
chr1:22287078-22287076	Rims1	acceptor	2	cds
chr1:22422850-22422852	Rims1	donor	2	cds
chr1:22287078-22287076	Rims1	acceptor	2	cds
chr1:22422850-22422852	Rims1	donor	2	cds
chr1:22287078-22287076	Rims1	acceptor	2	cds
chr1:23883289-23883287	Smap1	acceptor	2	cds
chr1:24003200-24003198	1110058L19Rik	acceptor	2	cds
chr1:24035038-24035040	4921533L14Rik	donor	2	cds
chr1:24053247-24053245	4921533L14Rik	acceptor	2	cds
chr1:24214279-24214277	Col9a1	donor	2	cds
chr1:24203729-24203731	Col9a1	acceptor	2	cds
chr1:24246045-24246047	Col9a1	acceptor	2	cds
chr1:24214279-24214277	Col9a1	donor	2	cds
chr1:24203729-24203731	Col9a1	acceptor	2	cds
chr1:24246045-24246047	Col9a1	acceptor	2	cds
chr1:24566492-24566494	Col19a1	donor	2	cds
chr1:24291891-24291893	Col19a1	donor	2	cds
chr1:24277334-24277332	Col19a1	acceptor	2	cds
chr1:24566492-24566494	Col19a1	donor	2	cds
chr1:24291891-24291893	Col19a1	donor	2	cds
chr1:24788591-24788593	Lmbrd1	acceptor	2	cds
chr1:24805644-24805646	Lmbrd1	acceptor	2	cds
chr1:34516762-34516760	Ptpn18	donor	2	cds
chr1:34525137-34525139	Ptpn18	acceptor	2	cds
chr1:34555474-34555472	Tesp1	donor	2	cds
chr1:34556238-34556236	Tesp1	donor	2	cds
chr1:34558871-34558873	Tesp1	acceptor	2	cds
chr1:34594170-34594172	Cfc1	acceptor	2	cds
chr1:34616585-34616587	Tesp2	donor	2	cds
chr1:34788953-34788955	Arhgef4	acceptor	2	cds
chr1:36230279-36230281	Ugcgl1	donor	2	cds
chr1:36264888-36264886	Ugcgl1	acceptor	2	cds
chr1:36258611-36258609	Ugcgl1	acceptor	2	cds
chr1:36230279-36230281	Ugcgl1	donor	2	cds
chr1:36258611-36258609	Ugcgl1	acceptor	2	cds
chr1:33870571-33870573	Zfp451	donor	2	cds
chr1:33829879-33829877	Zfp451	acceptor	2	cds
chr1:33822755-33822753	Zfp451	acceptor	2	cds
chr1:33829879-33829877	Zfp451	acceptor	2	cds
chr1:33822755-33822753	Zfp451	acceptor	2	cds
chr1:33870571-33870573	Zfp451	donor	2	cds
chr1:33860459-33860457	Zfp451	acceptor	2	cds
chr1:33935283-33935281	B230209C24Rik	acceptor	2	cds
chr1:34063035-34063037	Dst	acceptor	2	cds
chr1:34255599-34255597	Dst	donor	2	cds
chr1:34269387-34269385	Dst	donor	2	cds
chr1:34226008-34226010	Dst	acceptor	2	cds
chr1:34284619-34284621	Dst	acceptor	2	cds
chr1:34351998-34352000	Dst	acceptor	2	cds
chr1:34364174-34364176	Dst	acceptor	2	cds
chr1:34255599-34255597	Dst	donor	2	cds
chr1:34269387-34269385	Dst	donor	2	cds
chr1:34226008-34226010	Dst	acceptor	2	cds
chr1:34284619-34284621	Dst	acceptor	2	cds
chr1:34351998-34352000	Dst	acceptor	2	cds
chr1:34364174-34364176	Dst	acceptor	2	cds
chr1:34226008-34226010	Dst	acceptor	2	cds
chr1:34284619-34284621	Dst	acceptor	2	cds
chr1:34351998-34352000	Dst	acceptor	2	cds
chr1:34364174-34364176	Dst	acceptor	2	cds
chr1:34351998-34352000	Dst	acceptor	2	cds
chr1:34364174-34364176	Dst	acceptor	2	cds
chr1:34501115-34501113	Imp4	donor	2	cds
chr1:140014328-140014330	Ptprc	donor	2	cds
chr1:139985335-139985333	Ptprc	acceptor	2	cds
chr1:139970272-139970270	Ptprc	acceptor	2	cds
chr1:139967849-139967847	Ptprc	acceptor	2	cds
chr1:139964639-139964637	Ptprc	acceptor	2	cds
chr1:139962801-139962799	Ptprc	acceptor	2	cds
chr1:132637579-132637581	AA986860	acceptor	2	cds
chr1:95170745-95170743	Sned1	donor	2	cds
chr1:95182674-95182672	Sned1	donor	2	cds
chr1:95186663-95186661	Sned1	donor	2	cds
chr1:95192381-95192379	Sned1	donor	2	cds
chr1:95171873-95171875	Sned1	acceptor	2	cds
chr1:95177813-95177815	Sned1	acceptor	2	cds
chr1:95178228-95178230	Sned1	acceptor	2	cds
chr1:95179268-95179270	Sned1	acceptor	2	cds
chr1:89382728-89382730	Ngef	donor	2	cds
chr1:89377318-89377316	Ngef	acceptor	2	cds
chr1:59190674-59190672	Mpp4	acceptor	2	cds
chr1:89597989-89597991	Inpp5d	acceptor	2	cds
chr1:139985335-139985333	Ptprc	acceptor	2	cds
chr1:139970272-139970270	Ptprc	acceptor	2	cds
chr1:139967849-139967847	Ptprc	acceptor	2	cds
chr1:139964639-139964637	Ptprc	acceptor	2	cds
chr1:139962801-139962799	Ptprc	acceptor	2	cds
chr1:89382728-89382730	Ngef	donor	2	cds
chr1:89377318-89377316	Ngef	acceptor	2	cds
chr1:167785296-167785298	Cd247	acceptor	2	cds
chr1:167789919-167789921	Cd247	acceptor	2	cds
chr10:79423120-79423118	Wdr18	donor	2	cds
chr10:79413372-79413374	Arid3a	acceptor	2	cds
chr10:79277929-79277931	Palm	acceptor	2	cds
chr10:79277989-79277987	Palm	donor	2	cds
chr10:79277929-79277931	Palm	acceptor	2	cds
chr10:79324758-79324760	Ptbp1	acceptor	2	cds
chr10:79743759-79743757	Dazap1	donor	2	cds
chr10:79737192-79737194	Dazap1	acceptor	2	cds
chr10:79442033-79442035	ORF61	donor	2	cds
chr10:79476728-79476726	Abca7	donor	2	cds
chr10:79487599-79487597	Hmha1	donor	2	cds
chr10:79488294-79488292	Hmha1	donor	2	cds
chr10:79489953-79489951	Hmha1	donor	2	cds
chr10:79484539-79484541	Hmha1	acceptor	2	cds
chr10:79487599-79487597	Hmha1	donor	2	cds
chr10:79488294-79488292	Hmha1	donor	2	cds
chr10:79489953-79489951	Hmha1	donor	2	cds
chr10:79487599-79487597	Hmha1	donor	2	cds
chr10:79488294-79488292	Hmha1	donor	2	cds
chr10:79489953-79489951	Hmha1	donor	2	cds
chr10:79484539-79484541	Hmha1	acceptor	2	cds
chr10:79488294-79488292	Hmha1	donor	2	cds
chr10:79489953-79489951	Hmha1	donor	2	cds
chr10:79532355-79532357	Sbno2	donor	2	cds
chr10:79526474-79526472	Sbno2	acceptor	2	cds
chr10:79532355-79532357	Sbno2	donor	2	cds
chr10:79526474-79526472	Sbno2	acceptor	2	cds
chr10:77513660-77513662	Dnmt3l	acceptor	2	cds
chr10:77747910-77747908	Agpat3	acceptor	2	cds
chr10:77747096-77747094	Agpat3	acceptor	2	cds
chr10:77747910-77747908	Agpat3	acceptor	2	cds
chr10:77747096-77747094	Agpat3	acceptor	2	cds
chr10:77072688-77072686	Sumo3	donor	2	cds
chr10:77386375-77386373	Trpm2	acceptor	2	cds
chr10:77383278-77383276	Trpm2	acceptor	2	cds
chr10:77394877-77394879	Trpm2	donor	2	cds
chr10:77397920-77397918	Trpm2	acceptor	2	cds
chr10:77386375-77386373	Trpm2	acceptor	2	cds
chr10:77383278-77383276	Trpm2	acceptor	2	cds
chr10:77394877-77394879	Trpm2	donor	2	cds
chr10:77397920-77397918	Trpm2	acceptor	2	cds
chr10:77386375-77386373	Trpm2	acceptor	2	cds
chr10:77383278-77383276	Trpm2	acceptor	2	cds
chr10:77394877-77394879	Trpm2	donor	2	cds
chr10:77397920-77397918	Trpm2	acceptor	2	cds
chr10:77386375-77386373	Trpm2	acceptor	2	cds
chr10:77383278-77383276	Trpm2	acceptor	2	cds
chr10:79011530-79011532	Mier2	donor	2	cds
chr10:79012055-79012053	Mier2	acceptor	2	cds
chr10:79004680-79004678	Mier2	acceptor	2	cds
chr10:79086569-79086571	Shc2	donor	2	cds
chr10:79086571-79086573	Shc2	donor	2	cds
chr10:78037979-78037977	Ilvbl	donor	2	cds
chr10:78039775-78039773	Ilvbl	donor	2	cds
chr10:78042410-78042412	Ilvbl	acceptor	2	cds
chr10:78037979-78037977	Ilvbl	donor	2	cds
chr10:78039775-78039773	Ilvbl	donor	2	cds
chr10:78042410-78042412	Ilvbl	acceptor	2	cds
chr10:78037979-78037977	Ilvbl	donor	2	cds
chr10:78039775-78039773	Ilvbl	donor	2	cds
chr10:78042410-78042412	Ilvbl	acceptor	2	cds
chr10:78037979-78037977	Ilvbl	donor	2	cds
chr10:78039775-78039773	Ilvbl	donor	2	cds
chr10:78042410-78042412	Ilvbl	acceptor	2	cds
chr10:78215147-78215149	AK016452	donor	2	cds
chr10:78211388-78211390	AK016452	donor	2	cds
chr10:79011530-79011532	Mier2	donor	2	cds
chr10:79012055-79012053	Mier2	acceptor	2	cds
chr10:79004680-79004678	Mier2	acceptor	2	cds
chr10:127677193-127677195	Timeless	acceptor	2	cds
chr10:127678639-127678641	Timeless	acceptor	2	cds
chr10:127689048-127689050	Timeless	acceptor	2	cds
chr10:127686491-127686489	Timeless	donor	2	cds
chr10:127677193-127677195	Timeless	acceptor	2	cds
chr10:127678639-127678641	Timeless	acceptor	2	cds
chr10:127689048-127689050	Timeless	acceptor	2	cds
chr10:127747859-127747857	Pan2	donor	2	cds
chr10:127750053-127750051	Pan2	donor	2	cds
chr10:127752295-127752293	Pan2	donor	2	cds
chr10:127747859-127747857	Pan2	donor	2	cds
chr10:127750053-127750051	Pan2	donor	2	cds
chr10:127752295-127752293	Pan2	donor	2	cds
chr10:127820236-127820234	Ankrd52	donor	2	cds
chr10:127819390-127819392	Ankrd52	acceptor	2	cds
chr10:127820847-127820849	Ankrd52	acceptor	2	cds
chr10:127553466-127553464	Baz2a	donor	2	cds
chr10:127550518-127550520	Baz2a	acceptor	2	cds
chr10:127553466-127553464	Baz2a	donor	2	cds
chr10:127561162-127561164	Baz2a	acceptor	2	cds
chr10:128109338-128109336	Suox	acceptor	2	cds
chr10:126958163-126958161	Shmt2	acceptor	2	cds
chr10:127834381-127834379	Slc39a5	acceptor	2	cds
chr10:127911468-127911466	Smarcc2	donor	2	cds
chr10:127902492-127902494	Smarcc2	acceptor	2	cds
chr10:127919346-127919348	Smarcc2	acceptor	2	cds
chr10:127920646-127920648	Smarcc2	acceptor	2	cds
chr10:127911468-127911466	Smarcc2	donor	2	cds
chr10:127902492-127902494	Smarcc2	acceptor	2	cds
chr10:127919346-127919348	Smarcc2	acceptor	2	cds
chr10:127920646-127920648	Smarcc2	acceptor	2	cds
chr10:127911468-127911466	Smarcc2	donor	2	cds
chr10:127919141-127919143	Smarcc2	acceptor	2	cds
chr10:127919346-127919348	Smarcc2	acceptor	2	cds
chr10:127920646-127920648	Smarcc2	acceptor	2	cds
chr10:127929459-127929457	Myl6	acceptor	2	cds
chr10:79999501-79999503	Atp8b3	donor	2	cds
chr10:79999093-79999091	Atp8b3	acceptor	2	cds
chr10:80005650-80005652	Rexo1	donor	2	cds
chr10:80008753-80008751	Rexo1	acceptor	2	cds
chr10:80005650-80005652	Rexo1	donor	2	cds
chr10:80008753-80008751	Rexo1	acceptor	2	cds
chr10:80066061-80066059	Scamp4	donor	2	cds
chr10:80072204-80072202	Scamp4	donor	2	cds
chr10:80073772-80073774	Scamp4	acceptor	2	cds
chr10:80101057-80101055	Csnk1g2	donor	2	cds
chr10:80100905-80100907	Csnk1g2	acceptor	2	cds
chr10:80101450-80101452	Csnk1g2	acceptor	2	cds
chr10:80101829-80101831	Csnk1g2	acceptor	2	cds
chr10:80132040-80132042	Mknk2	donor	2	cds
chr10:79796882-79796880	Reep6	donor	2	cds
chr10:79796433-79796435	Reep6	acceptor	2	cds
chr10:79805766-79805764	Adamtsl5	acceptor	2	cds
chr10:79880280-79880282	Tcfe2a	donor	2	cds
chr10:79879302-79879304	Tcfe2a	donor	2	cds
chr10:79875947-79875949	Tcfe2a	donor	2	cds
chr10:79878266-79878264	Tcfe2a	acceptor	2	cds
chr10:79880280-79880282	Tcfe2a	donor	2	cds
chr10:79879302-79879304	Tcfe2a	donor	2	cds
chr10:79875947-79875949	Tcfe2a	donor	2	cds
chr10:79880280-79880282	Tcfe2a	donor	2	cds
chr10:79879302-79879304	Tcfe2a	donor	2	cds
chr10:79875947-79875949	Tcfe2a	donor	2	cds
chr10:79878266-79878264	Tcfe2a	acceptor	2	cds
chr10:79880280-79880282	Tcfe2a	donor	2	cds
chr10:79879302-79879304	Tcfe2a	donor	2	cds
chr10:79875947-79875949	Tcfe2a	donor	2	cds
chr10:79880280-79880282	Tcfe2a	donor	2	cds
chr10:79879302-79879304	Tcfe2a	donor	2	cds
chr10:79875947-79875949	Tcfe2a	donor	2	cds
chr10:79880280-79880282	Tcfe2a	donor	2	cds
chr10:79879302-79879304	Tcfe2a	donor	2	cds
chr10:79875947-79875949	Tcfe2a	donor	2	cds
chr10:79880280-79880282	Tcfe2a	donor	2	cds
chr10:79875947-79875949	Tcfe2a	donor	2	cds
chr10:79878266-79878264	Tcfe2a	acceptor	2	cds
chr10:80328199-80328201	3110056O03Rik	acceptor	2	cds
chr10:80328455-80328453	3110056O03Rik	donor	2	cds
chr10:80328199-80328201	3110056O03Rik	acceptor	2	cds
chr10:80345308-80345306	Tmprss9	donor	2	cds
chr10:80345306-80345304	Tmprss9	donor	2	cds
chr10:80354901-80354903	Tmprss9	acceptor	2	cds
chr10:80363366-80363368	Timm13	donor	2	cds
chr10:127044999-127045001	Lrp1	donor	2	cds
chr10:127025462-127025464	Lrp1	donor	2	cds
chr10:127045122-127045120	Lrp1	acceptor	2	cds
chr10:127042729-127042727	Lrp1	acceptor	2	cds
chr10:80247404-80247402	Dot1l	donor	2	cds
chr10:80247935-80247933	Dot1l	donor	2	cds
chr10:80247309-80247311	Dot1l	acceptor	2	cds
chr10:80250578-80250580	Dot1l	acceptor	2	cds
chr10:80247404-80247402	Dot1l	donor	2	cds
chr10:80247935-80247933	Dot1l	donor	2	cds
chr10:80247309-80247311	Dot1l	acceptor	2	cds
chr10:80250578-80250580	Dot1l	acceptor	2	cds
chr10:80265649-80265647	Sf3a2	donor	2	cds
chr10:80328199-80328201	3110056O03Rik	acceptor	2	cds
chr10:80328455-80328453	3110056O03Rik	donor	2	cds
chr10:80328199-80328201	3110056O03Rik	acceptor	2	cds
chr10:62524450-62524448	Pbld	donor	2	cds
chr10:62598455-62598457	Mypn	donor	2	cds
chr10:62610742-62610740	Mypn	acceptor	2	cds
chr10:62586146-62586144	Mypn	acceptor	2	cds
chr10:62726773-62726775	Herc4	acceptor	2	cds
chr10:62421922-62421924	Dna2	acceptor	2	cds
chr10:62429257-62429255	Dna2	donor	2	cds
chr10:67360363-67360361	Zfp365	acceptor	2	cds
chr10:69287065-69287067	Ank3	acceptor	2	cds
chr10:66687484-66687486	mKIAA1380	acceptor	2	cds
chr10:66703410-66703412	mKIAA1380	acceptor	2	cds
chr10:67360363-67360361	Zfp365	acceptor	2	cds
chr10:59775270-59775272	Cdh23	donor	2	cds
chr10:59773661-59773663	Cdh23	donor	2	cds
chr10:59768323-59768325	Cdh23	donor	2	cds
chr10:59777153-59777151	Cdh23	acceptor	2	cds
chr10:59767936-59767934	Cdh23	acceptor	2	cds
chr10:60241529-60241531	Unc5b	donor	2	cds
chr10:59359097-59359099	Dnajb12	acceptor	2	cds
chr10:59359198-59359196	Dnajb12	donor	2	cds
chr10:59359097-59359099	Dnajb12	acceptor	2	cds
chr10:127044999-127045001	Lrp1	donor	2	cds
chr10:127045122-127045120	Lrp1	acceptor	2	cds
chr10:127042729-127042727	Lrp1	acceptor	2	cds
chr10:59588901-59588903	Spock2	acceptor	2	cds
chr10:59757280-59757282	Psap	acceptor	2	cds
chr10:59747280-59747278	Psap	donor	2	cds
chr10:59757280-59757282	Psap	acceptor	2	cds
chr10:59775270-59775272	Cdh23	donor	2	cds
chr10:59773661-59773663	Cdh23	donor	2	cds
chr10:59768323-59768325	Cdh23	donor	2	cds
chr10:59777153-59777151	Cdh23	acceptor	2	cds
chr10:59767936-59767934	Cdh23	acceptor	2	cds
chr10:59775270-59775272	Cdh23	donor	2	cds
chr10:59773661-59773663	Cdh23	donor	2	cds
chr10:59768323-59768325	Cdh23	donor	2	cds
chr10:59777153-59777151	Cdh23	acceptor	2	cds
chr10:59767936-59767934	Cdh23	acceptor	2	cds
chr10:59775270-59775272	Cdh23	donor	2	cds
chr10:59773661-59773663	Cdh23	donor	2	cds
chr10:59768323-59768325	Cdh23	donor	2	cds
chr10:59777153-59777151	Cdh23	acceptor	2	cds
chr10:59767936-59767934	Cdh23	acceptor	2	cds
chr10:127130539-127130541	Tmem194	acceptor	2	cds
chr10:61747026-61747028	Hk1	donor	2	cds
chr10:61747598-61747596	Hk1	acceptor	2	cds
chr10:127098836-127098834	Nab2	acceptor	2	cds
chr10:75356589-75356587	Derl3	donor	2	cds
chr10:75377806-75377808	Smarcb1	donor	2	cds
chr10:75368942-75368940	Smarcb1	acceptor	2	cds
chr10:75429095-75429097	EG333669	acceptor	2	cds
chr10:75732907-75732905	Dip2a	acceptor	2	cds
chr10:75728367-75728365	Dip2a	acceptor	2	cds
chr10:75750055-75750057	Dip2a	donor	2	cds
chr10:75758906-75758904	Dip2a	acceptor	2	cds
chr10:75732907-75732905	Dip2a	acceptor	2	cds
chr10:75728367-75728365	Dip2a	acceptor	2	cds
chr10:75038828-75038826	Ggt1	donor	2	cds
chr10:75048033-75048031	Ggt1	donor	2	cds
chr10:75072140-75072138	Ggtla1	donor	2	cds
chr10:75110967-75110965	Cabin1	acceptor	2	cds
chr10:75196362-75196364	Cabin1	donor	2	cds
chr10:75296394-75296396	Gstt2	donor	2	cds
chr10:76730055-76730053	Pofut2	donor	2	cds
chr10:76725181-76725183	Pofut2	acceptor	2	cds
chr10:76726009-76726011	Pofut2	acceptor	2	cds
chr10:76729928-76729930	Pofut2	acceptor	2	cds
chr10:77027382-77027384	Itgb2	acceptor	2	cds
chr10:75758906-75758904	Dip2a	acceptor	2	cds
chr10:75831473-75831475	Pcnt	donor	2	cds
chr10:75830050-75830052	Pcnt	donor	2	cds
chr10:75842801-75842799	Pcnt	acceptor	2	cds
chr10:75819900-75819898	Pcnt	acceptor	2	cds
chr10:75896727-75896729	Pcnt	donor	2	cds
chr10:75831473-75831475	Pcnt	donor	2	cds
chr10:75830050-75830052	Pcnt	donor	2	cds
chr10:75842801-75842799	Pcnt	acceptor	2	cds
chr10:75819900-75819898	Pcnt	acceptor	2	cds
chr10:76026879-76026877	1700027D21Rik	donor	2	cds
chr10:76032080-76032082	1700027D21Rik	acceptor	2	cds
chr10:76059557-76059555	Col6a2	acceptor	2	cds
chr10:76077681-76077679	Col6a2	acceptor	2	cds
chr10:76260657-76260655	Pcbp3	acceptor	2	cds
chr10:69999253-69999251	1200015N20Rik	donor	2	cds
chr10:69913774-69913776	1200015N20Rik	acceptor	2	cds
chr10:69999253-69999251	1200015N20Rik	donor	2	cds
chr10:69913774-69913776	1200015N20Rik	acceptor	2	cds
chr10:70421681-70421679	Bicc1	acceptor	2	cds
chr10:69287065-69287067	Ank3	acceptor	2	cds
chr10:69342640-69342642	Ank3	acceptor	2	cds
chr10:69347886-69347888	Ank3	acceptor	2	cds
chr10:69356192-69356194	Ank3	acceptor	2	cds
chr10:69287065-69287067	Ank3	acceptor	2	cds
chr10:69460842-69460844	Ank3	acceptor	2	cds
chr10:74487910-74487908	Rtdr1	acceptor	2	cds
chr10:74477612-74477614	Gnaz	acceptor	2	cds
chr10:74487910-74487908	Rtdr1	acceptor	2	cds
chr10:74514791-74514789	Rab36	donor	2	cds
chr10:74730243-74730245	Specc1l	acceptor	2	cds
chr10:74736761-74736763	Specc1l	acceptor	2	cds
chr10:73913209-73913207	Pcdh15	donor	2	cds
chr10:74088901-74088899	Pcdh15	donor	2	cds
chr10:73913209-73913207	Pcdh15	donor	2	cds
chr10:74088901-74088899	Pcdh15	donor	2	cds
chr10:73913209-73913207	Pcdh15	donor	2	cds
chr10:74088901-74088899	Pcdh15	donor	2	cds
chr10:73913209-73913207	Pcdh15	donor	2	cds
chr10:17813712-17813710	Reps1	donor	2	cds
chr10:17842830-17842832	Reps1	acceptor	2	cds
chr10:75917567-75917565	2610028H24Rik	donor	2	cds
chr10:92988588-92988590	Amdhd1	donor	2	cds
chr10:92994449-92994447	Amdhd1	acceptor	2	cds
chr10:93050869-93050867	Snrpf	acceptor	2	cds
chr10:92507771-92507773	AK039960	donor	2	cds
chr10:92500642-92500640	AK039960	acceptor	2	cds
chr10:92487880-92487878	AK039960	acceptor	2	cds
chr10:92527823-92527825	4930485B16Rik	donor	2	cds
chr10:92674655-92674657	Pctk2	acceptor	2	cds
chr10:80724463-80724461	Matk	donor	2	cds
chr10:92701791-92701789	Pctk2	donor	2	cds
chr10:86283516-86283514	Nt5dc3	donor	2	cds
chr10:86278598-86278600	Nt5dc3	acceptor	2	cds
chr10:86279697-86279699	Nt5dc3	acceptor	2	cds
chr10:86283654-86283656	Nt5dc3	acceptor	2	cds
chr10:86296675-86296677	Nt5dc3	acceptor	2	cds
chr10:85344847-85344845	Pwp1	donor	2	cds
chr10:85337193-85337195	Pwp1	acceptor	2	cds
chr10:85342574-85342576	Pwp1	acceptor	2	cds
chr10:85356185-85356183	Prdm4	acceptor	2	cds
chr10:85410079-85410077	D10Wsu52e	acceptor	2	cds
chr10:77907727-77907729	Pdxk	donor	2	cds
chr10:88031395-88031393	8030451F13Rik	acceptor	2	cds
chr10:88017515-88017513	8030451F13Rik	acceptor	2	cds
chr10:87996319-87996317	8030451F13Rik	acceptor	2	cds
chr10:88219767-88219769	DRIM	donor	2	cds
chr10:88235314-88235312	DRIM	acceptor	2	cds
chr10:88216513-88216511	DRIM	acceptor	2	cds
chr10:88211098-88211096	DRIM	acceptor	2	cds
chr10:88283569-88283571	Utp20	donor	2	cds
chr10:88261267-88261265	Utp20	acceptor	2	cds
chr10:89054766-89054768	Slc17a8	donor	2	cds
chr10:87842044-87842042	Gnptab	donor	2	cds
chr10:87926580-87926582	Sycp3	acceptor	2	cds
chr10:87935420-87935422	Sycp3	acceptor	2	cds
chr10:110383220-110383222	Zdhhc17	donor	2	cds
chr10:110411397-110411399	Zdhhc17	donor	2	cds
chr10:110929897-110929899	Nap1l1	acceptor	2	cds
chr10:111413935-111413933	Krr1	donor	2	cds
chr10:107690554-107690552	Ppp1r12a	donor	2	cds
chr10:107705766-107705764	Ppp1r12a	donor	2	cds
chr10:107688895-107688897	Ppp1r12a	acceptor	2	cds
chr10:107699365-107699367	Ppp1r12a	acceptor	2	cds
chr10:107701758-107701760	Ppp1r12a	acceptor	2	cds
chr10:107708777-107708779	Ppp1r12a	acceptor	2	cds
chr10:107705766-107705764	Ppp1r12a	donor	2	cds
chr10:107688895-107688897	Ppp1r12a	acceptor	2	cds
chr10:107699365-107699367	Ppp1r12a	acceptor	2	cds
chr10:107701758-107701760	Ppp1r12a	acceptor	2	cds
chr10:107708777-107708779	Ppp1r12a	acceptor	2	cds
chr10:109155249-109155251	Nav3	donor	2	cds
chr10:114868458-114868460	Ccdc131	acceptor	2	cds
chr10:114909092-114909090	Lgr5	acceptor	2	cds
chr10:114907692-114907690	Lgr5	acceptor	2	cds
chr10:115015330-115015332	AK020834	acceptor	2	cds
chr10:115714227-115714229	Ptprb	acceptor	2	cds
chr10:115805872-115805870	Ptprb	donor	2	cds
chr10:115787021-115787023	Ptprb	acceptor	2	cds
chr10:115798263-115798265	Ptprb	acceptor	2	cds
chr10:111509397-111509395	Glipr1l1	donor	2	cds
chr10:111513160-111513162	Glipr1l1	acceptor	2	cds
chr10:111620131-111620129	Caps2	donor	2	cds
chr10:111632862-111632860	Caps2	donor	2	cds
chr10:111637737-111637739	Caps2	acceptor	2	cds
[truncated: 998,000+ more rows]
